# Supplementary material for: A gap-free genome assembly of Chlamydomonas reinhardtii and detection of translocations induced by CRISPR-mediated mutagenesis
Source: Plant Commun. 2022 Nov 17;4(2):100493. doi: 10.1016/j.xplc.2022.100493 (PMC10030371; doi:10.1016/j.xplc.2022.100493)
Supplement: Document S2. Supplemental Tables 1–12 and 17 [file mmc2.xlsx]

## Sheet: Supplemental Table S1
Hifiasm contig	Length (bp)	Likely origin
ptg000038l	981355	Chr1
ptg000021l	7223411	Chr1
ptg000002l	6687391	Chr10
ptg000013l	5298489	Chr11
ptg000028l	2409677	Chr12
ptg000014l	2781885	Chr12
ptg000003l	4762555	Chr12
ptg000032l	921161	Chr13
ptg000011l	4507722	Chr13
ptg000001l	4211469	Chr14
ptg000043l	861558	Chr15
ptg000009l	6109067	Chr15
ptg000019l	7874502	Chr16
ptg000010l	6859175	Chr17
ptg000015l	2121257	Chr2
ptg000029l	2796638	Chr2
ptg000020l	3670684	Chr2
ptg000004l	9193794	Chr3
ptg000027l	4186750	Chr4
ptg000005l	1195315	Chr5
ptg000006l	2519738	Chr5
ptg000024l	3356756	Chr6
ptg000007l	5579131	Chr6
ptg000030l	687561	Chr7
ptg000018l	5776159	Chr7
ptg000023l	4577950	Chr8
ptg000017l	2653749	Chr9
ptg000016l	4128458	Chr9
ptg000309l	26083	Chryseobacterium
ptg000239l	26546	Chryseobacterium
ptg000367l	28747	Chryseobacterium
ptg000156l	32554	Chryseobacterium
ptg000249l	34241	Chryseobacterium
ptg000281l	36148	Chryseobacterium
ptg000103l	38106	Chryseobacterium
ptg000126l	38824	Chryseobacterium
ptg000389l	39021	Chryseobacterium
ptg000134l	39718	Chryseobacterium
ptg000305l	40536	Chryseobacterium
ptg000308l	44988	Chryseobacterium
ptg000060l	45411	Chryseobacterium
ptg000141l	47582	Chryseobacterium
ptg000081l	55978	Chryseobacterium
ptg000155l	58040	Chryseobacterium
ptg000270l	61198	Chryseobacterium
ptg000098l	71538	Chryseobacterium
ptg000194l	16412	Group 1
ptg000394l	18855	Group 1
ptg000349l	20570	Group 1
ptg000328l	21054	Group 1
ptg000395l	21283	Group 1
ptg000302l	21737	Group 1
ptg000110l	22092	Group 1
ptg000246l	22161	Group 1
ptg000383l	22452	Group 1
ptg000255l	23321	Group 1
ptg000373l	23840	Group 1
ptg000071l	24467	Group 1
ptg000343l	24539	Group 1
ptg000298l	24787	Group 1
ptg000356l	24892	Group 1
ptg000153l	25727	Group 1
ptg000169l	25932	Group 1
ptg000388l	26430	Group 1
ptg000102l	26930	Group 1
ptg000371l	27397	Group 1
ptg000348l	27841	Group 1
ptg000048l	27980	Group 1
ptg000273l	28487	Group 1
ptg000347l	28498	Group 1
ptg000034l	29047	Group 1
ptg000091l	29706	Group 1
ptg000124l	29889	Group 1
ptg000392l	29955	Group 1
ptg000138l	31518	Group 1
ptg000393l	32164	Group 1
ptg000280l	32497	Group 1
ptg000054l	32923	Group 1
ptg000376l	33596	Group 1
ptg000222l	33714	Group 1
ptg000382l	33724	Group 1
ptg000063l	33863	Group 1
ptg000321l	34189	Group 1
ptg000128l	34396	Group 1
ptg000196l	35322	Group 1
ptg000285l	36487	Group 1
ptg000046l	36983	Group 1
ptg000379l	37310	Group 1
ptg000167l	37882	Group 1
ptg000135l	38972	Group 1
ptg000078l	39888	Group 1
ptg000369l	40037	Group 1
ptg000108l	40087	Group 1
ptg000184l	41680	Group 1
ptg000355l	41701	Group 1
ptg000231l	41748	Group 1
ptg000119l	42072	Group 1
ptg000052l	43990	Group 1
ptg000083l	44914	Group 1
ptg000040l	45986	Group 1
ptg000236l	46077	Group 1
ptg000107l	47564	Group 1
ptg000217l	47768	Group 1
ptg000312l	50502	Group 1
ptg000272l	53056	Group 1
ptg000150l	53386	Group 1
ptg000252l	53703	Group 1
ptg000207l	55031	Group 1
ptg000190l	60157	Group 1
ptg000104l	60654	Group 1
ptg000189l	61539	Group 1
ptg000293l	63049	Group 1
ptg000137l	63252	Group 1
ptg000243l	65829	Group 1
ptg000161l	66380	Group 1
ptg000241l	67062	Group 1
ptg000279l	68054	Group 1
ptg000197l	69004	Group 1
ptg000151l	72223	Group 1
ptg000068l	72258	Group 1
ptg000025l	79761	Group 1
ptg000051l	80069	Group 1
ptg000076l	80192	Group 1
ptg000268l	81370	Group 1
ptg000218l	82730	Group 1
ptg000077l	84473	Group 1
ptg000116l	87954	Group 1
ptg000247l	92390	Group 1
ptg000022l	111678	Group 1
ptg000145l	119906	Group 1
ptg000112l	127598	Group 1
ptg000259l	17041	Group 2
ptg000062l	26048	Group 2
ptg000380l	26833	Group 2
ptg000224c	27164	Group 2
ptg000391l	27519	Group 2
ptg000230l	31558	Group 2
ptg000240l	36665	Group 2
ptg000101l	36670	Group 2
ptg000042l	37566	Group 2
ptg000133l	44786	Group 2
ptg000352l	46712	Group 2
ptg000278l	53600	Group 2
ptg000331l	55904	Group 2
ptg000100l	21468	Group 3
ptg000271l	30003	Group 3
ptg000265l	34018	Group 3
ptg000087l	36632	Group 3
ptg000066l	39290	Group 3
ptg000237l	43049	Group 3
ptg000322l	48768	Group 3
ptg000203l	52886	Group 3
ptg000079l	103187	Group 3
ptg000358l	31344	Group 4
ptg000339l	38883	Group 4
ptg000069l	49511	Group 5
ptg000204l	33147	Group 6
ptg000295l	23009	Group 7
ptg000219l	33871	Group 7
ptg000097l	30743	Mitochondrial
ptg000139l	21700	Plastid
ptg000385l	24854	Plastid
ptg000351l	24892	Plastid
ptg000093l	25136	Plastid
ptg000195l	25835	Plastid
ptg000324l	26596	Plastid
ptg000318l	26806	Plastid
ptg000202l	26962	Plastid
ptg000303l	27262	Plastid
ptg000114l	27514	Plastid
ptg000326l	27550	Plastid
ptg000117l	28100	Plastid
ptg000228l	28287	Plastid
ptg000148l	28632	Plastid
ptg000340l	28796	Plastid
ptg000366l	28930	Plastid
ptg000111l	29140	Plastid
ptg000317l	29258	Plastid
ptg000162l	29605	Plastid
ptg000330l	29742	Plastid
ptg000122l	29847	Plastid
ptg000260l	30264	Plastid
ptg000045l	30272	Plastid
ptg000319l	30399	Plastid
ptg000384l	30543	Plastid
ptg000313l	30778	Plastid
ptg000248l	30868	Plastid
ptg000334l	30912	Plastid
ptg000144l	30973	Plastid
ptg000080l	31018	Plastid
ptg000377l	31042	Plastid
ptg000235l	31105	Plastid
ptg000160l	31114	Plastid
ptg000250l	31639	Plastid
ptg000296l	31881	Plastid
ptg000130l	31909	Plastid
ptg000372l	32224	Plastid
ptg000362l	32284	Plastid
ptg000238l	32510	Plastid
ptg000157l	32525	Plastid
ptg000390l	32593	Plastid
ptg000329l	32606	Plastid
ptg000165l	32788	Plastid
ptg000220l	32820	Plastid
ptg000363l	32961	Plastid
ptg000287l	33010	Plastid
ptg000221l	33600	Plastid
ptg000214l	33876	Plastid
ptg000073l	33961	Plastid
ptg000316l	33961	Plastid
ptg000173l	33964	Plastid
ptg000050l	34014	Plastid
ptg000227l	34056	Plastid
ptg000234l	34148	Plastid
ptg000357l	34299	Plastid
ptg000315l	34316	Plastid
ptg000089l	34375	Plastid
ptg000075l	34502	Plastid
ptg000131l	34528	Plastid
ptg000129l	34598	Plastid
ptg000332l	34618	Plastid
ptg000199l	34629	Plastid
ptg000290l	34644	Plastid
ptg000056l	34710	Plastid
ptg000323l	34893	Plastid
ptg000182l	35015	Plastid
ptg000183l	35017	Plastid
ptg000283l	35222	Plastid
ptg000181l	35291	Plastid
ptg000320l	35312	Plastid
ptg000037l	35367	Plastid
ptg000374l	35446	Plastid
ptg000368l	35515	Plastid
ptg000123l	35558	Plastid
ptg000061l	35586	Plastid
ptg000209l	35645	Plastid
ptg000216l	35659	Plastid
ptg000178l	35670	Plastid
ptg000106l	35815	Plastid
ptg000200l	35958	Plastid
ptg000261l	35963	Plastid
ptg000360l	36183	Plastid
ptg000264l	36218	Plastid
ptg000350l	36473	Plastid
ptg000327l	36588	Plastid
ptg000096l	36625	Plastid
ptg000067l	36644	Plastid
ptg000365l	36674	Plastid
ptg000266l	36714	Plastid
ptg000198l	36755	Plastid
ptg000335l	36799	Plastid
ptg000263l	36884	Plastid
ptg000070l	36960	Plastid
ptg000142l	37046	Plastid
ptg000291l	37189	Plastid
ptg000386l	37254	Plastid
ptg000381l	37323	Plastid
ptg000177l	37372	Plastid
ptg000211l	37636	Plastid
ptg000055l	37792	Plastid
ptg000288l	37945	Plastid
ptg000258l	37962	Plastid
ptg000233l	37989	Plastid
ptg000084l	38071	Plastid
ptg000127l	38511	Plastid
ptg000306l	38914	Plastid
ptg000277l	39456	Plastid
ptg000359l	39612	Plastid
ptg000008l	39626	Plastid
ptg000342l	39972	Plastid
ptg000232l	40063	Plastid
ptg000187l	40079	Plastid
ptg000254l	40285	Plastid
ptg000033l	40287	Plastid
ptg000223l	40463	Plastid
ptg000113l	40519	Plastid
ptg000341l	40594	Plastid
ptg000269l	40669	Plastid
ptg000267l	40849	Plastid
ptg000338l	41208	Plastid
ptg000276l	41210	Plastid
ptg000292l	41245	Plastid
ptg000205l	41585	Plastid
ptg000314l	41843	Plastid
ptg000353l	41880	Plastid
ptg000336l	42219	Plastid
ptg000225l	42279	Plastid
ptg000201l	42428	Plastid
ptg000082l	42465	Plastid
ptg000310l	42579	Plastid
ptg000354l	42605	Plastid
ptg000210l	42701	Plastid
ptg000286l	42810	Plastid
ptg000301l	42942	Plastid
ptg000170l	42986	Plastid
ptg000118l	43220	Plastid
ptg000058l	43345	Plastid
ptg000297l	43349	Plastid
ptg000158l	43411	Plastid
ptg000192l	43607	Plastid
ptg000094l	43775	Plastid
ptg000361l	43816	Plastid
ptg000256l	43900	Plastid
ptg000065l	43907	Plastid
ptg000172l	43911	Plastid
ptg000146l	43932	Plastid
ptg000143l	43983	Plastid
ptg000346l	44164	Plastid
ptg000387l	44293	Plastid
ptg000176l	44295	Plastid
ptg000229l	44306	Plastid
ptg000152l	44342	Plastid
ptg000370l	44342	Plastid
ptg000121l	44519	Plastid
ptg000090l	44542	Plastid
ptg000171l	44555	Plastid
ptg000175l	44593	Plastid
ptg000125l	44651	Plastid
ptg000253l	44700	Plastid
ptg000364l	44710	Plastid
ptg000284l	44860	Plastid
ptg000206l	44967	Plastid
ptg000275l	45179	Plastid
ptg000274l	45226	Plastid
ptg000300l	45234	Plastid
ptg000188l	45408	Plastid
ptg000035l	45597	Plastid
ptg000378l	45700	Plastid
ptg000208l	45726	Plastid
ptg000333l	45751	Plastid
ptg000163l	45935	Plastid
ptg000085l	45967	Plastid
ptg000304l	46566	Plastid
ptg000159l	46604	Plastid
ptg000244l	47069	Plastid
ptg000026l	47463	Plastid
ptg000041l	47583	Plastid
ptg000311l	47605	Plastid
ptg000245l	47805	Plastid
ptg000140l	47921	Plastid
ptg000064l	47984	Plastid
ptg000191l	48174	Plastid
ptg000344l	48620	Plastid
ptg000154l	49245	Plastid
ptg000012l	49660	Plastid
ptg000099l	49736	Plastid
ptg000147l	49800	Plastid
ptg000092l	49971	Plastid
ptg000088l	50264	Plastid
ptg000242l	50433	Plastid
ptg000132l	50449	Plastid
ptg000226l	50458	Plastid
ptg000164l	50557	Plastid
ptg000215l	50602	Plastid
ptg000180l	50734	Plastid
ptg000299l	51068	Plastid
ptg000345l	51359	Plastid
ptg000212l	51511	Plastid
ptg000115l	51872	Plastid
ptg000149l	52637	Plastid
ptg000168l	52886	Plastid
ptg000120l	53243	Plastid
ptg000282l	53324	Plastid
ptg000059l	53661	Plastid
ptg000375l	53671	Plastid
ptg000057l	53814	Plastid
ptg000095l	53966	Plastid
ptg000289l	54075	Plastid
ptg000307l	54634	Plastid
ptg000257l	55542	Plastid
ptg000186l	55905	Plastid
ptg000179l	55973	Plastid
ptg000337l	56002	Plastid
ptg000185l	56227	Plastid
ptg000325l	56458	Plastid
ptg000039l	56483	Plastid
ptg000031l	56543	Plastid
ptg000049l	56588	Plastid
ptg000047l	57851	Plastid
ptg000105l	58018	Plastid
ptg000193l	59191	Plastid
ptg000262l	59741	Plastid
ptg000213l	61025	Plastid
ptg000109l	63525	Plastid
ptg000036l	66195	Plastid
ptg000086l	67912	Plastid
ptg000072l	68577	Plastid
ptg000136l	71636	Plastid
ptg000044l	71985	Plastid
ptg000053l	72845	Plastid
ptg000294l	76497	Plastid
ptg000166l	77335	Plastid
ptg000174l	82768	Plastid
ptg000074l	93391	Plastid
ptg000251l	1533	Unknown

## Sheet: Supplemental Table S2
CC-5816 version	Correction	AssemblySize	#Contigs	NG50	LG50	auN	#UnalignedONT	#UnalignedHiFi	#v0.1bpUnaligned	v0.1SNPs	v0.1Indels	LowCoverageONT	LowCoverageHiFi	LowCoverageONT+HiFi	%AlignedIn7P_hifiasm_chr	%AlignedONT	%AlignedHiFi	BUSCO(metaeuk)	BUSCO(augustus)	QV_Genome	QV_Chr1	QV_Chr2	QV_Chr3	QV_Chr4	QV_Chr5	QV_Chr6	QV_Chr7	QV_Chr8	QV_Chr9	QV_Chr10	QV_Chr11	QV_Chr12	QV_Chr13	QV_Chr14	QV_Chr15	QV_Chr16	QV_Chr17
v1 (final)	Inspector error-correction 3x with HiFi reads	113900589	17	6857676	8	6846398	49174	36818	30976	435	1804	10799	56917	2914	99.9728	85.8159	96.2727	0.978934	0.997367	59.3833	68.0669	66.7053	67.7157	61.3679	54.9342	53.1063	72.2058	57.7292	52.7598	64.9133	68.3329	65.529	59.8147	58.2949	61.4294	69.4738	73.9248
v0.3	Manual and targeted RaCon correction	113900473	17	6857685	8	6846391	49196	36818	31894	245	1431	11865	55830	2441	99.972	85.8096	96.2727	0.978934	0.997367	58.2763	63.7602	62.3	64.7054	60.2589	54.1088	52.8753	64.8589	56.8041	52.6801	60.9562	62.2354	61.1833	58.198	57.5486	57.8331	67.2013	73.9248
v0.2	Gaps filled with TGS-GapCloser using HiFi and Nanopore reads	113942202	17	6857677	8	6853595	49204	36818	1	0	0	22957	58570	8939	100	85.8072	96.2727	0.978934	0.997367	57.7275	64.2902	60.3372	64.8633	57.6993	50.7842	57.3012	57.7564	56.8549	51.8234	62.4802	61.4691	59.9063	57.6995	57.5486	55.3899	64.2722	67.6923
v0.1	Identification of contigs representing chromosomes in Hifiasm draft assembly	113909113	28	5298489	9	5040859	49216	36818	0	0	0	16196	47374	3117	100	85.8038	96.2727	0.978934	0.998025	60.0669	64.2897	60.3378	64.8633	57.6993	56.7235	61.9357	57.7571	56.8549	60.6096	62.4802	61.4691	60.3316	58.0813	57.5486	56.0858	64.2722	67.6923
Hifiasm < (Necat < (Canu < Flye))	RaCon; ONT 1x HiFi 1x	114316879	17	6858410	8	6886106	48859	36818	56189	1375	27288	37352	121946	4696	99.9507	85.9068	96.2727	0.977617	0.471363	47.2608
Hifiasm < (Necat < (Canu < Flye))	RaCon; ONT 1x	114112070	17	6849563	8	6862076	47893	36819	28381	8261	204893	13618	96947	3944	99.9751	86.1854	96.2726	0.974325	0.472021	39.4676
Hifiasm < (Necat < (Canu < Flye))	RaCon; HiFi 1x	114325291	17	6858661	8	6887151	48719	36818	17650	2078	27143	108762	210407	13681	99.9845	85.9471	96.2727	0.978275	0.472679	46.3872
Hifiasm < (Necat < (Canu < Flye))		114049845	17	6857674	8	6854816	48677	36819	103640	4398	240553	40646	277624	11769	99.909	85.9593	96.2726	0.969717	0.472679	38.0232
Hifiasm < (Necat < (Flye < Canu))	RaCon; ONT 1x HiFi 1x	114315935	17	6858426	8	6885609	48780	36818	86321	1528	26836	26662	136790	6104	99.9242	85.9295	96.2727	0.979592	0.751152	47.1843
Hifiasm < (Necat < (Flye < Canu))	RaCon; ONT 1x	114109036	17	6849583	8	6861312	47854	36819	20006	8849	206909	19113	128189	4270	99.9824	86.1967	96.2726	0.973667	0.750494	39.3876
Hifiasm < (Necat < (Flye < Canu))	RaCon; HiFi 1x	114320931	17	6858661	8	6886248	48721	36818	6730	1962	26612	108880	210372	13718	99.9941	85.9466	96.2727	0.978275	0.751152	46.4324
Hifiasm < (Necat < (Flye < Canu))		114037420	17	6857674	8	6852616	48680	36819	96928	4402	252296	45045	280204	14421	99.9149	85.9584	96.2726	0.969059	0.74786	37.7504
Hifiasm < Canu < Flye < Necat	RaCon; ONT 2x HiFi 2x	114292021	17	6858628	8	6882649	49238	36818	43804	1045	24423	37746	187674	7511	99.9615	85.7974	96.2727	0.98025	0.996708	47.2771
Hifiasm < Canu < Flye < Necat	RaCon; ONT 2x HiFi 1x	114285325	17	6858870	8	6881956	49237	36818	91663	1501	27159	49755	200153	23931	99.9195	85.7977	96.2727	0.978934	0.995392	47.2612
Hifiasm < Canu < Flye < Necat	RaCon; ONT 2x	114081378	17	6849749	8	6858212	48129	36818	105670	9225	201506	14278	194140	2780	99.9072	86.1173	96.2727	0.973667	0.99605	39.6133
Hifiasm < Canu < Flye < Necat	RaCon; ONT 1x HiFi 1x	114291306	17	6858528	8	6882728	48826	36818	47437	1305	27183	41409	139361	4626	99.9584	85.9163	96.2727	0.977617	0.996708	47.2543
Hifiasm < Canu < Flye < Necat	RaCon; ONT 1x	114085421	17	6849623	8	6858559	48048	36818	26872	8248	203933	15183	113310	2357	99.9764	86.1407	96.2727	0.974325	0.996708	39.492
Hifiasm < Canu < Flye < Necat	RaCon; HiFi 1x	114290982	17	6858548	8	6882852	49201	36818	50829	1339	25775	62214	290676	14197	99.9554	85.8081	96.2727	0.978275	0.997367	46.585
Hifiasm < Canu < Flye < Necat		114037879	17	6857674	8	6853141	48988	36819	97650	2780	224284	44485	272564	11893	99.9143	85.8696	96.2726	0.97235	0.993417	38.2378
Hifiasm < Flye < Necat < Canu	RaCon; ONT 2x HiFi 2x	114387998	17	6858412	8	6893631	48820	36818	56348	1480	24626	33506	181882	7952	99.9505	85.918	96.2727	0.977617	0.99605	47.2343
Hifiasm < Flye < Necat < Canu	RaCon; ONT 2x HiFi 1x	114375942	17	6858496	8	6892194	48808	36818	54834	1657	26907	51820	240066	3494	99.9519	85.9215	96.2727	0.975642	0.996708	47.1608
Hifiasm < Flye < Necat < Canu	RaCon; ONT 2x	114171621	17	6849459	8	6868415	47900	36818	73478	9505	199986	8049	208329	4195	99.9355	86.1834	96.2727	0.974984	0.99605	39.618
Hifiasm < Flye < Necat < Canu	RaCon; ONT 1x HiFi 1x	114367086	17	6858471	8	6891388	48777	36818	47768	1618	27080	32594	144767	6594	99.9581	85.9304	96.2727	0.976959	0.996708	47.0628
Hifiasm < Flye < Necat < Canu	RaCon; ONT 1x	114164253	17	6849580	8	6867547	47972	36818	88095	7825	198285	12494	117070	3464	99.9227	86.1626	96.2727	0.973009	0.99605	39.5454
Hifiasm < Flye < Necat < Canu	RaCon; HiFi 1x	114359237	17	6858549	8	6890525	48717	36818	30840	1141	24578	78202	333495	38272	99.9729	85.9477	96.2727	0.977617	0.997367	45.9114
Hifiasm < Flye < Necat < Canu		114155429	17	6857674	8	6866530	48667	36819	62710	2922	183193	59569	304168	32297	99.9449	85.9621	96.2726	0.974325	0.993417	39.0516
Hifiasm < Necat < Flye < Canu	RaCon; ONT 2x HiFi 2x	114449730	17	6858393	8	6904271	49020	36818	40951	1193	24528	26438	175570	4643	99.964	85.8603	96.2727	0.975642	0.992758	47.1968
Hifiasm < Necat < Flye < Canu	RaCon; ONT 2x HiFi 1x	114449239	17	6858499	8	6904280	48955	36818	44663	1497	27565	24117	190310	4326	99.9608	85.8791	96.2727	0.978934	0.995392	46.9432
Hifiasm < Necat < Flye < Canu	RaCon; ONT 2x	114241793	17	6849565	8	6880129	47554	36818	25873	8768	200764	8827	154549	1902	99.9773	86.2832	96.2727	0.97235	0.994733	39.641
Hifiasm < Necat < Flye < Canu	RaCon; ONT 1x HiFi 1x	114453043	17	6858469	8	6904923	48836	36818	43397	1361	26708	19440	132293	5875	99.9619	85.9134	96.2727	0.978275	0.996708	46.9629
Hifiasm < Necat < Flye < Canu	RaCon; ONT 1x	114250921	17	6849584	8	6881195	47548	36818	10769	7990	199890	13425	79977	5448	99.9905	86.2849	96.2727	0.973667	0.995392	39.5306
Hifiasm < Necat < Flye < Canu	RaCon; HiFi 1x	114446125	17	6858548	8	6904131	49064	36818	31181	1397	25859	70282	360350	58153	99.9726	85.8476	96.2727	0.975642	0.995392	45.2964
Hifiasm < Necat < Flye < Canu		114245653	17	6857674	8	6880145	48786	36819	8781	5306	201486	62306	315900	55676	99.9923	85.9278	96.2726	0.973009	0.992758	38.5113
7p_draft_gapcloser_ont	RaCon; ONT 2x HiFi 2x	113970489	17	6858435	8	6856803	49073	36819	65325	961	23749	25667	65281	9376	99.9427	85.845	96.2726	0.978934	0.996708	47.1385
7p_draft_gapcloser_ont	RaCon; ONT 2x HiFi 1x	113973241	17	6858585	8	6857097	49144	36818	46160	1160	27002	25735	71178	10662	99.9595	85.8246	96.2727	0.978934	0.996708	47.0533
7p_draft_gapcloser_ont	RaCon; ONT 2x	113774863	17	6848918	8	6833921	47896	36819	65552	8142	189517	16755	67015	5113	99.9425	86.1845	96.2726	0.974984	0.995392	39.8955
7p_draft_gapcloser_ont	RaCon; ONT 1x HiFi 1x	113963254	17	6858575	8	6856087	48887	36818	47848	1133	25807	23752	76489	9780	99.958	85.8987	96.2727	0.976959	0.997367	47.1551
7p_draft_gapcloser_ont	RaCon; ONT 1x	113790064	17	6849626	8	6835725	48115	36818	35135	7074	179985	19332	56929	7062	99.9692	86.1214	96.2727	0.974984	0.996708	40.0882
7p_draft_gapcloser_ont	RaCon; HiFi 1x	113972341	17	6858694	8	6857302	49215	36818	42624	723	22129	31695	52832	9377	99.9626	85.8041	96.2727	0.978934	0.99605	47.6464
7p_draft_gapcloser_ont		113945268	17	6857677	8	6854014	49218	36818	1	0	0	23299	58476	8940	100	85.8032	96.2727	0.978934	0.997367	57.6517
7p_draft_gapcloser_hifixont	RaCon; ONT 2x HiFi 2x	113973151	17	6858381	8	6857050	49115	36818	31757	1328	23785	25858	88344	11219	99.9721	85.8329	96.2727	0.977617	0.995392	47.0282
7p_draft_gapcloser_hifixont	RaCon; ONT 2x HiFi 1x	113970040	17	6858726	8	6856605	49204	36818	68129	1168	26237	26351	82003	11277	99.9402	85.8072	96.2727	0.977617	0.99605	46.9242
7p_draft_gapcloser_hifixont	RaCon; ONT 2x	113772382	17	6849061	8	6833540	48177	36819	34698	8155	189731	16085	86898	5392	99.9695	86.1035	96.2726	0.974984	0.995392	39.8922
7p_draft_gapcloser_hifixont	RaCon; ONT 1x HiFi 1x	113960755	17	6858585	8	6855770	48891	36818	44811	1280	25948	23648	84381	8726	99.9607	85.8975	96.2727	0.977617	0.996708	47.0706
7p_draft_gapcloser_hifixont	RaCon; ONT 1x	113787439	17	6849625	8	6835366	48119	36818	35546	6889	180050	19349	74234	7174	99.9688	86.1202	96.2727	0.974984	0.996708	40.0792
7p_draft_gapcloser_hifixont	RaCon; HiFi 1x	113969252	17	6858694	8	6856880	49215	36818	42649	727	22431	31297	52872	9412	99.9626	85.8041	96.2727	0.978275	0.996708	47.5866
7P_Canu		116753852	54	5564771	9	5548476			102123						0.999103			0.96445	0.98815
7P_flye		112224709	65	5303451	9	5002306			90240						0.999208			0.973009	0.996708
7P_necat		115269111	48	6705957	8	5868801			21896						0.999808			0.971034	0.993417
How to read gapfill formula:
First assembly is the base assembly
(Gaps in this assembly) < (are filled by this assembly using QuickMerge)

## Sheet: Supplemental Table S3
Two iterations of gap filling by TGS-GapCloser were applied to v0.1. First with PacBio HiFi reads and second with Nanopore reads.
Explanation of the following output from TGS-GapCloser GitHub:
Direct contig overlaps supported by reads are merged rather than filled. Overlapping sequence is removed from the contig with the lowest start position on the scaffold and replaced with the adjacent contig of higher start position.
1st iteration	Input assembly	7P_hifiasm_chr.fasta (Organellar sequences on telomere ends trimmed, 60bp of N nucleotides representing gaps between contigs)
	Input reads	PacBio Hifi CCS read set fasta
	Parameters	" --tgstype pb --ne --minmap_arg '-x asm20' --min_match 200 --min_idy 0.200000 "
	gap_fill_details	>Scaffold_name
		Start pos	End pos	Seg type	Input start pos	Input end pos	Length of joining seq (bp)	Read used	Filled sequence
		>Chr1
		1	7223411	S	1	7223411
		7223412	7224367	F			956	m64043_201204_202013/129304911/ccs	GCGGGGCGGGGCGGTGCTCGGGGGGTGTGCGCGGGCGGGCGGGTCGGGTGCGGCGCCGCACCTACCTTAGGCGGTCGCCGGCTGTTCGCCCTCACAAGCCGACGCGCCCCAGTGAGGCCCTGGGTTGCTGTATTATATTATTGTGATATTATTCCTGGCTGGGCCGGGGCGCGGGCGGCGTGTTTGGAGGCGCTGGAGCTGTGGCTTGGTGGTCGCACCCGCGGGTGGCGGCGCTAGGGGCTAGGGGGCATGCCCTCGCCCCTCCCCTGCGCTCCCCCGCAACCCCCCCTGCGCCGGATCGGCCAAACCACAACAGCATACCGTGTGGCTGCCTGCCCTGGCCCCTGGCCCGCCTCTGTGTTGGCTGGCGCTGGCCGCAGCGCACCCCACGCCCTCCCA…
		7224368	8205722	S	7223472	8204826
		>Chr10
		1	6687391	S	1	6687391
		>Chr11
		1	5298489	S	1	5298489
		>Chr12
		1	4762555	S	1	4762555
		4762556	4762615	N
		4762616	7544500	S	4762616	7544500
		7544501	7544560	N
		7544561	9954237	S	7544561	9954237
		>Chr13
		1	921161	S	1	921161
		921162	921221	N
		921222	5428943	S	921222	5428943
		>Chr14
		1	4201885	S	1	4201885
		>Chr15
		1	861558	S	1	861558
		861559	861618	N
		861619	6970685	S	861619	6970685
		>Chr16
		1	7874502	S	1	7874502
		>Chr17
		1	6857677	S	1	6857677
		>Chr2
		1	3668815	S	1	3668815	-1869
		3668816	5790072	S	3670745	5792001
		5790073	5790663	F			591		GCTCTCTCTCTCTCTCTCTCTCCTCTCTCTCTCTCTCTCTCTCTCTCTCTCCGACTCTCTCTCTCTCTCTCTCTCCTCTCTCTCGCTCCTCTCTCTCGATCTCTCTCTCTCCCTCTCCTTTCTCCCCCTCTCTCTCTCTCCTCTCTCTCTCTCCCTCTCTCTCTCTCTCTCTCTCTCTCTCTCTCTCTCTCTCTCTCTCTCTCCTCTCTCTCTCTCTCTCTCTCTCTCTCTCCTCTCTCTCTCTCTCTCCCTCCTCTCTCTCTCTCTCTCCTCTCTCTCTCTCTCCTCTCTCTCTCTCTCTCCTCTCTCTCTCTCTCTCTCTCTCTCTCTCTCTCTCTCCTCTCTCTCTCTCTCTCTCTCTCTCTCTCTCCTCTCTCTCTTCTCTCTCCTCTCTCTCTC…
		5790664	8585954	S	5792062	8587352
		>Chr3
		1	9192832	S	1	9192832
		>Chr4
		1	4186750	S	1	4186750
		>Chr5
		1	1190328	S	1	1190328
		1190329	1190388	N
		1190389	3710126	S	1190389	3710126
		>Chr6
		1	3356756	S	1	3356756
		3356757	3356816	N
		3356817	8935947	S	3356817	8935947
		>Chr7
		1	5776159	S	1	5776159
		5776160	5776219	N
		5776220	6463780	S	5776220	6463780
		>Chr8
		1	4577950	S	1	4577950
		>Chr9
		1	2653749	S	1	2653749
		2653750	2653809	N
		2653810	6776407	S	2653810	6776407
2nd iteration	Input assembly	Output of 1st iteration
	Input reads	Oxford Nanopore read set fasta corrected and trimmed by Canu 2.0
	Parameters	" --ne --minmap_arg '-x ava-ont' --min_match 300 --min_idy 0.300000 "
	gap_fill_details	>Scaffold_name
		Start pos	End pos	Seg type	Input start pos	Input end pos	Length of joining seq (bp)		Filled sequence
		>Chr1
		1	8205722	S	1	8205722
		>Chr10
		1	6687391	S	1	6687391
		>Chr11
		1	5298489	S	1	5298489
		>Chr12
		1	4760981	S	1	4760981	-1574
		4760982	7540171	S	4762616	7541805	-2695
		7540172	9949848	S	7544561	9954237
		>Chr13
		1	921161	S	1	921161
		921162	922165	F			1004		TCTGCCTCTACCTTCACACCACACTCACACTCACACTCACACTCACACTCACACTCACACTCACACTCACACTCTCTCTCTCTCTCTCTCTCTCTCTCTCTCTCTCTCTCTCTCTCTCTCTCTCTCTCTCTCTCTCTCTCTCTCTCTCTCTCTCTCTCTCTCTCTCTCTCTCTCTCTCTCTCTCTCTCTCTCTCTCTCTCTCTCTCTCTCTCTCTCTCTCTCTCTCTCTCTCTCTCTCTCTCTCTCTCTCTCTCTCTCTCTCTCTCTCTCTCTCTCTCTCTCTCTCTCTCTCTCTCTCTCTCTCTCTCTCTCTCTCTCTCTCTCTCTCTCTCTCTCTCTCTCTCTCTCTCTCTCTCTCTCTCTCTCTCTCTCTCTCTCTCTCTCTCTCTCTCTCTGTCT…
		922166	5429887	S	921222	5428943
		>Chr14
		1	4201885	S	1	4201885
		>Chr15
		1	861558	S	1	861558
		861559	867398	F			5840		CTGGTCCGGGCCGTATATTGCAGTAACGCTCTGCGCGATATGGGCACTCGTTTGGGGGTCGCGAGTGATTGTCAACTACCGTACGCACTCATACTCTTACTACAACCGTTTTCGGTACTGAGGGTGGCAGAAGTGGCTGCGTGTACAGTACTGGGTGGATGACTCCACAACTGTCATATGTGTGCACAATTGTAGCGAAGGCCAGGGTGGATGCGTGATGAACCGGTTGGCAATCCTTCCGCCGGGACTGGGCTGGGCAGGCATGCTGGGCGGGCCGGGATGGGCGGGAGACCAGCCCTAGCGTTTGCTGCCGCGAAACTTAGTATGCAATTGAAGCAAGGTCGCCATACATAGATTGTTGTTCTATTGGCTTTAGCGCCTTGCTGCTCGACGGCTGCT…
		867399	6976465	S	861619	6970685
		>Chr16
		1	7874502	S	1	7874502
		>Chr17
		1	6857677	S	1	6857677
		>Chr2
		1	8585954	S	1	8585954
		>Chr3
		1	9192832	S	1	9192832
		>Chr4
		1	4186750	S	1	4186750
		>Chr5
		1	1190328	S	1	1190328
		1190329	1200657	F			10329		TGTGGGTTGGCGTCACACCGCATCCACACGGCACCGGACCAGGTGCATGTGTGAGGTGCGTGTTACCGGCAATGCCAATGCCGTCGATAGACACCCGCCAAGCTGTCTCCTTGTGGGCATTCTCCCAGCGTATCCGCCAGAGCCGGTCGAAGGGGGGATCCAGCGTTGTGGGGGCTGCTGGTGGTGTCTCGCGCGCCTCAGCTGCATATGCCGTGTGCAGTTGACTGCGGGCTACCCCGACGTCTCCCAGCTGCATGACGGTAGCAACACGTACAGACAGCTTCTCCAGCGCCAGGGGTTGCTGCATGCCAGGTATCCTCCAGCCAAGGCAAGGCATGATCAGCCGAACCACTGCCGATTCCGAGGGCGGGGCGGGGCCCAACCCAGCCTGGAGCCGTT…
		1200658	3720395	S	1190389	3710126
		>Chr6
		1	3356756	S	1	3356756
		3356757	3374064	F			17308		GCGGTTCGACGGGCATGCCTGAGAGGTATAGAGACGTGCTTAGGGCGTCGCGTATGGGCTGGGCGAGTTGGGCTCCGGGTGTATTGCTGACCAGCACCAGGTCATGTTTTAAGGTGATGCCTGCGTCGTTGTGGATCTGGCCGAGAAGGGCGTGTGTTGCTGTGGCGGAAATGCTGCCAAGGAGTGTGACACTGGGGTGGGCGAGGTATCGTGTGTATGGCGCGTTGCGTTGGGTGGGGAGGATGATCAGCGTGGCAGTGGTTGGCGGGTTGCGGGTGTTTGTAAGGGTTTCGGTGTGTTCGGCCCATGCCAGTGCCCATCGGACCGCGTGAGCTCCGTCTTCGGTGTTGGGTTCGGGGTAGGCGACAGCAATTCCATCCCATGGCTGGGAGTACGCGT…
		3374065	8953195	S	3356817	8935947
		>Chr7
		1	5775142	S	1	5775142	-1017
		5775143	6462703	S	5776220	6463780
		>Chr8
		1	4577950	S	1	4577950
		>Chr9
		1	2653749	S	1	2653749
		2653750	2657959	F			4210		CGCGTATGCCGTCCATTGTCCATAAAGCAAGGGCGCGGAGCCCGTTGCTTGCGGCGCACAGGCCGTATCATAAGGCACGTATGCCGTCCATTGTCCATAAAGCAAGGGCGCGGAGCCCATTGCTTGCGGCACACAGGCCGTATCATAAGGGCACGTATGCCGTCCATTGTCCATAAGGCAAGGGCGCAAAGCCCGTTGCTTGCGGCGCACAGGCCGGATCCCAACGGCACACACGCCCCTTCCCCAAGGGCACGCGGGCCCTGCGGCCTGGATAGGCAGACAGGAGAAGTACCGCGCCAAAAGTCCTGAGGGTCTTGGGGAGGTGGGGGTGGCACAATGGAAGATGTGGAAAGGTATTGCACAAAGCTGTGAACTGTAAAGCGACGGGTAGACACGAAG…
		2657960	6780557	S	2653810	6776407

## Sheet: Supplemental Table S4
Regions >5bp in length with <5x coverage in both HiFi and Nanopore read alignments were flagged for manual curation. Flagged regions falling within a previous assembly gap or telomere were noted under the 'Type' column, otherwise it is just noted as 'Low coverage'. Improvements in read coverage by manual inspection, reduction in # of bp with low coverage, and increases in chromosome level QV scor…
Manual curation was performed in 3 iterations, where edits were performed in a single iteration starting from the ends of chromosomes towards the start to avoid coordinate changes for subsequent edits during the iteration. Metrics were evaluated, improvements accepted or rejected, and the output assembly flagged again for low coverage regions. Coordinates under column 2 therefore correspond to th…
Total net change in assembly length from manual edits (not including RaCon polishing)
-113266
			[rc] = reverse complement of donor sequence
Type	Coordinates of base assembly region	Length (bp)	Action	Sequence donor	Donor coords	Length of donor sequence (bp)	Net difference in length (bp)	Round of curation	Read coverage/accuracy improved
Low coverage	Chr1:8,027,170-8,027,185	16	Delete				-16	1	x
Low coverage	Chr11:19,382-19,474	93	Delete				-93	1	x
Low coverage	Chr12:990,063-990,086	24	Delete				-24	1	x
Low coverage	Chr13:4,584,200-4,584,227	28	Delete				-28	1	x
Low coverage	Chr15:263,618-263,661	44	Delete				-44	1	x
Low coverage	Chr16:3,738,909-3,738,929	21	Delete				-21	1	x
Low coverage	Chr16:777,222-777,223	2	Delete				-2	1	x
Low coverage	Chr7:1,667,988-1,668,015	28	Delete				-28	1	x
Low coverage	Chr7:2,723,206-2,723,293	88	Delete				-88	1	x
Low coverage	Chr7:2,734,090-2,734,178	89	Delete				-89	1	x
Low coverage	Chr7:3,237,702-3,237,745	44	Delete				-44	1	x
Low coverage	Chr7:4,094,339-4,094,356	18	Delete				-18	1	x
Low coverage	Chr7:6,424,810-6,424,830	21	Delete				-21	1	x
Low coverage	Chr7:674,736-674,783	48	Delete				-48	1	x
Low coverage	Chr8:777,395-777,415	21	Delete				-21	1	x
Telomere	Chr12:1-1,366	1366	Delete				-1366	1	x
Telomere	Chr2:1-232	232	Delete				-232	1	x
Low coverage	Chr7:2,722,860	0	Insert	Canu	tig00000013:2,714,593-2,714,626	34	34	1	x
Telomere	Chr15:6,976,465	0	Insert	Necat	bctg00000024:734,952-748,350	13399	13399	1	x
Low coverage	Chr8:776,572	0	Insert [rc]	Canu	tig00000035:3,889,864-3,889,889	26	26	1	x
Telomere	Chr10:1	0	Insert [rc]	Necat	bctg00000007:6,683,278-6,705,957	22680	22680	1	x
Telomere	Chr10:6,687,391	0	Insert [rc]	Necat	bctg00000007:1-6,029	6029	6029	1	x
Telomere	Chr16:7,874,501	0	Insert [rc]	Necat	bctg00000004:1-59	59	59	1	x
Telomere	Chr3:1	0	Insert [rc]	Necat	bctg00000000:9,131,493-9,131,586	94	94	1	x
Telomere	Chr13:1	0	Insert***Deleted nucleotides in donor sequence based on indel in read coverage	Necat	bctg00000012:1-67,75-165	158	158	1	x
Draft gap	Chr1:7,187,150-7,332,764	145615	Replace	Hifiasm < Canu < Flye < Necat - RaCon; ONT 2x HiFi 2x	Chr1:7,171,290-7,298,574	127285	-18330	1	x
Draft gap	Chr12:4,725,289-4,806,514	81226	Replace	Hifiasm < Canu < Flye < Necat - RaCon; ONT 2x HiFi 2x	Chr12:4,728,285-4,802,038	73754	-7472	1	x
Draft gap	Chr12:7,478,653-7,585,233	106581	Replace	Hifiasm < Canu < Flye < Necat - RaCon; ONT 2x HiFi 2x	Chr12:7,455,524-7,543,100	87577	-19004	1	x
Draft gap	Chr15:788,523-939,186	150664	Replace	Hifiasm < Canu < Flye < Necat - RaCon; ONT 2x HiFi 2x	Chr15:825,100-862,656	37557	-113107	1	x
Draft gap	Chr5:1,186,000-1,205,605	19606	Replace	Hifiasm < Canu < Flye < Necat - RaCon; ONT 2x HiFi 2x	Chr5:1,186,453-1,206,145	19693	87	1	x
Draft gap	Chr6:3,347,807-3,386,639	38833	Replace	Hifiasm < Canu < Flye < Necat - RaCon; ONT 2x HiFi 2x	Chr6:3,350,530-3,376,796	26267	-12566	1	x
Draft gap	Chr9:2,623,470-2,687,718	64249	Replace	Hifiasm < Canu < Flye < Necat - RaCon; ONT 2x HiFi 2x	Chr9:2,623,548-2,703,962	80415	16166	1	x
Low coverage	Chr12:3,537,816-3,540,761	2946	Replace	Hifiasm < Canu < Flye < Necat - RaCon; ONT 2x HiFi 2x	Chr12:3,538,073-3,541,089	3017	71	1	x
Low coverage	Chr12:7,233,842-7,233,843	2	Delete				-2	2	x
Low coverage	Chr13:4,060,539-4,060,540	2	Delete				-2	2	x
Low coverage	Chr15:1,930,722-1,930,760	39	Delete				-39	2	x
Low coverage	Chr15:2,616,838-2,616,862	25	Delete				-25	2	x
Low coverage	Chr15:3,890,322-3,890,330	9	Delete				-9	2	x
Low coverage	Chr15:4,925,529-4,925,532	4	Delete				-4	2	x
Low coverage	Chr2:169-171	3	Delete				-3	2	x
Low coverage	Chr2:3,388,018-3,388,019	2	Delete				-2	2	x
Low coverage	Chr2:4,870,441-4,870,473	33	Delete				-33	2	x
Low coverage	Chr2:8,274,090-8,274,103	14	Delete				-14	2	x
Low coverage	Chr4:151,891-151,892	2	Delete				-2	2	x
Low coverage	Chr5:2,621,290-2,621,294	5	Delete				-5	2	x
Telomere	Chr17:6,857,641-6,857,642	2	Delete				-2	2	x
Low coverage	Chr10:1,510,133	0	Insert	Hifiasm < Canu < Flye < Necat - RaCon; ONT 2x HiFi 2x	Chr10:1,510,396-1,510,461	66	66	2	x
Low coverage	Chr10:1,516,848	0	Insert	Hifiasm < Canu < Flye < Necat - RaCon; ONT 2x HiFi 2x	Chr10:1,517,179-1,517,252	74	74	2	x
Low coverage	Chr7:2,720,279	0	Insert	Hifiasm < Canu < Flye < Necat - RaCon; ONT 2x HiFi 2x	Chr7:2,720,411-2,720,452	42	42	2	x
Low coverage	Chr15:1,365,496-1,366,378	883	Replace	Hifiasm < Canu < Flye < Necat - RaCon; ONT 2x HiFi 2x	Chr15:1,365,667-1,367,493	1827	944	2	x
Low coverage	Chr4:1,929,566-1,955,098	25533	Replace	HiFi read: m64043_201204_202013/175703690/ccs	Whole read	25641	108	2	x
Low coverage	Chr4:3,918,960-3,925,815	6856	Replace	Hifiasm < Canu < Flye < Necat - RaCon; ONT 2x HiFi 2x	Chr4:3,921,845-3,928,662	6818	-38	2	x
Low coverage	Chr9:6,737,614-6,737,943	330	Replace	Flye	contig_14:6,697,836-6,698,159	324	-6	2	x
Low coverage	Chr9:631,399-631,438	40	Replace	Hifiasm < Canu < Flye < Necat - RaCon; ONT 2x HiFi 2x	Chr9:631,222-631,261	40	0	2	x
Low coverage	Chr10:1,517,233-1,521,024, Chr10:5,304,842-5,324,711	3792, 19870	Racon consensus of HiFi alignments only in target region(s)		Entire chromosome		-8	3	x
Low coverage	Chr12:800,268-870,873	70606	Racon consensus of HiFi alignments only in target region(s)		Entire chromosome		-13	3	x
Low coverage	Chr15:1,341,903-1,379,053, Chr15:4,757,830-4,777,742, Chr15:6,745,649-6,761,628	37151, 19913, 15980	Racon consensus of HiFi alignments only in target region(s)		Entire chromosome		-250	3	x
Low coverage	Chr17:3,539,677-3,580,075	40399	Racon consensus of HiFi alignments only in target region(s)		Entire chromosome		10	3	x
Low coverage	Chr6:3,319,827-3,399,104	79278	Racon consensus of HiFi alignments only in target region(s)		Entire chromosome		-256	3	x
Low coverage	Chr7:1,666,785-1,680,667, Chr7:2,701,268-2,742,000	13883, 40733	Racon consensus of HiFi alignments only in target region(s)		Entire chromosome		66	3	x
Low coverage	Chr9:2,620,841-2,706,169	85329	Racon consensus of HiFi alignments only in target region(s)		Entire chromosome		-4	3	x
Low coverage	Chr1:923,959-989,343	65385	None - No improvement from curation				0
Low coverage	Chr2:3,638,964-3,702,835	63872	None - No improvement from curation				0
Low coverage	Chr4:1,924,368-1,965,499	41132	None - No improvement from curation				0
Low coverage	Chr5:260,581-269,128	8548	None - No improvement from curation				0

## Sheet: Supplemental Table S5
0x coverage																									<5x coverage
HiFi + Nanopore intersection					HiFi					Nanopore					pf23-2					pf23-3					HiFi + Nanopore intersection					HiFi					Nanopore
Chromosome	Start	End	Length		Chromosome	Start	End	Length		Chromosome	Start	End	Length		Chromosome	Start	End	Length		Chromosome	Start	End	Length		Chromosome	Start	End	Length		Chromosome	Start	End	Length		Chromosome	Start	End	Length
Chr10	0	4	4		Chr9	2669866	2674132	4266		Chr1	962028	967147	5119		Chr6	824	20801	19977		Chr11	2419356	2624031	204675		Chr1	960768	962170	1402		Chr9	2665202	2683956	18754		Chr1	960768	967388	6620
Chr12	9921956	9921957	1		Chr6	3356747	3360492	3745		Chr8	0	307	307		Chr7	840934	857102	16168		Chr17	3585186	3768684	183498		Chr2	3664092	3664484	392		Chr2	3662214	3669454	7240		Chr12	830476	831325	849
					Chr13	921331	922335	1004		Chr4	0	118	118		Chr6	569310	584308	14998		Chr10	6056059	6230605	174546		Chr5	0	228	228		Chr6	3356570	3361664	5094		Chr8	0	428	428
					Chr5	1199794	1200795	1001		Chr12	9921939	9922003	64		Chr3	7315303	7330181	14878		Chr5	259126	384788	125662		Chr11	5298300	5298428	128		Chr5	1197860	1201476	3616		Chr2	3664092	3664484	392
					Chr15	6948659	6948835	176		Chr4	4186784	4186841	57		Chr6	784818	796738	11920		Chr7	1774945	1897502	122557		Chr12	9921894	9922003	109		Chr1	8170246	8173289	3043		Chr11	5298107	5298428	321
					Chr6	3360709	3360785	76		Chr11	5298392	5298428	36		Chr6	718432	729195	10763		Chr1	6742780	6857130	114350		Chr8	0	96	96		Chr1	959661	962170	2509		Chr5	0	241	241
					Chr8	4536563	4536576	13		Chr5	0	22	22		Chr6	499083	509654	10571		Chr11	2296985	2405273	108288		Chr7	0	82	82		Chr4	1944672	1946959	2287		Chr12	9921799	9922003	204
					Chr6	5104752	5104762	10		Chr7	0	8	8		Chr6	696565	706497	9932		Chr1	1092663	1200093	107430		Chr2	3664817	3664868	51		Chr5	263110	265294	2184		Chr4	0	200	200
					Chr6	3360561	3360565	4		Chr5	103	110	7		Chr6	539669	548716	9047		Chr6	662086	768805	106719		Chr7	6462503	6462547	44		Chr13	920951	922867	1916		Chr4	4186655	4186841	186
					Chr9	2675718	2675722	4		Chr5	115	122	7		Chr6	752631	761268	8637		Chr15	2715054	2819732	104678		Chr9	0	42	42		Chr13	2232640	2234239	1599		Chr2	0	145	145
					Chr10	0	4	4		Chr15	6587441	6587446	5		Chr6	680666	689268	8602		Chr13	3926692	4027218	100526		Chr4	4186802	4186841	39		Chr15	6753547	6754493	946		Chr9	0	131	131
					Chr13	0	3	3		Chr10	0	4	4		Chr1	959884	968287	8403		Chr12	3714690	3813475	98785		Chr1	0	27	27		Chr14	3877580	3878521	941		Chr1	0	108	108
					Chr3	0	2	2		Chr10	1585646	1585650	4		Chr6	558408	566659	8251		Chr12	4702058	4800589	98531		Chr2	0	17	17		Chr8	4533624	4534523	899		Chr4	1941148	1941253	105
					Chr6	3360528	3360530	2		Chr15	1411155	1411159	4		Chr6	736440	744679	8239		Chr13	178980	277006	98026		Chr17	6857660	6857676	16		Chr2	5789592	5790405	813		Chr12	0	94	94
					Chr6	3360577	3360579	2		Chr15	5858811	5858815	4		Chr6	584414	592632	8218		Chr9	4877046	4972150	95104		Chr4	1944924	1944930	6		Chr4	3985589	3986384	795		Chr7	0	82	82
					Chr6	3360629	3360631	2		Chr16	4250336	4250340	4		Chr4	1937374	1945505	8131		Chr9	1192623	1286368	93745		Chr4	1944292	1944296	4		Chr15	6752931	6753513	582		Chr6	8940315	8940378	63
					Chr9	2676664	2676666	2		Chr1	4248913	4248916	3		Chr3	8311833	8319342	7509		Chr17	411602	501980	90378		Chr10	0	4	4		Chr15	6948281	6948835	554		Chr9	6796657	6796720	63
					Chr6	3360597	3360598	1		Chr1	7143404	7143407	3		Chr6	665423	672305	6882		Chr3	983645	1074003	90358		Chr11	0	4	4		Chr2	3669947	3670478	531		Chr16	0	55	55
					Chr8	776596	776597	1		Chr2	8272790	8272793	3		Chr6	532525	539382	6857		Chr6	4334889	4424188	89299		Chr2	3664538	3664541	3		Chr15	1367539	1367896	357		Chr7	6462493	6462547	54
					Chr9	2677479	2677480	1		Chr3	1801159	1801162	3		Chr13	4634858	4641539	6681		Chr13	2868459	2956225	87766		Chr6	8940375	8940378	3		Chr7	2721610	2721856	246		Chr2	3664817	3664868	51
					Chr9	2678074	2678075	1		Chr6	1463900	1463903	3		Chr3	6452730	6459295	6565		Chr12	370554	458105	87551		Chr9	2680458	2680461	3		Chr11	0	240	240		Chr17	6857660	6857676	16
					Chr12	6471267	6471268	1		Chr6	3355244	3355247	3		Chr6	510629	516751	6122		Chr1	121750	209255	87505		Chr15	1367614	1367617	3		Chr5	0	228	228		Chr1	2002533	2002548	15
					Chr12	9921956	9921957	1		Chr9	631109	631112	3		Chr7	2965160	2971223	6063		Chr6	6468252	6555104	86852		Chr16	64	67	3		Chr4	3989646	3989828	182		Chr13	548672	548684	12
					Chr15	1367668	1367669	1		Chr12	378267	378270	3		Chr12	828997	835008	6011		Chr10	4266320	4352082	85762		Chr1	32	34	2		Chr6	0	173	173		Chr12	2547386	2547395	9
					Chr15	1367919	1367920	1		Chr12	8446171	8446174	3		Chr6	445913	451712	5799		Chr17	5983900	6069399	85499		Chr2	3663838	3663840	2		Chr16	7874403	7874552	149		Chr13	4164160	4164169	9
										Chr12	9921917	9921920	3		Chr11	1732431	1737703	5272		Chr6	4139421	4224805	85384		Chr2	3663886	3663888	2		Chr7	0	128	128		Chr15	0	9	9
										Chr13	2160741	2160744	3		Chr12	9616849	9621900	5051		Chr9	6256700	6341503	84803		Chr2	3664039	3664041	2		Chr11	5298300	5298428	128		Chr15	5858811	5858820	9
										Chr13	5064770	5064773	3		Chr6	621086	626089	5003		Chr6	2725014	2809321	84307		Chr2	3664079	3664081	2		Chr12	9921894	9922003	109		Chr5	2308224	2308232	8
										Chr15	5183042	5183045	3		Chr3	9117087	9121462	4375		Chr11	3305053	3388778	83725		Chr2	3664583	3664585	2		Chr8	0	96	96		Chr12	776748	776756	8
										Chr15	6901488	6901491	3		Chr15	1362214	1366427	4213		Chr16	4191624	4273987	82363		Chr2	3664714	3664716	2		Chr6	507625	507717	92		Chr15	3025185	3025193	8
										Chr16	64	67	3		Chr6	797475	801666	4191		Chr11	4604101	4685858	81757		Chr2	3664882	3664884	2		Chr2	8585620	8585683	63		Chr16	1747788	1747796	8
										Chr2	3172467	3172469	2		Chr6	25451	29619	4168		Chr6	6679469	6761008	81539		Chr2	3664901	3664903	2		Chr8	4536523	4536576	53		Chr17	1383642	1383650	8
										Chr3	548317	548319	2		Chr12	9142528	9146354	3826		Chr10	4050190	4131552	81362		Chr2	3664907	3664909	2		Chr7	6462503	6462547	44		Chr17	3093516	3093524	8
										Chr3	4993923	4993925	2		Chr6	525558	529360	3802		Chr12	8690100	8771350	81250		Chr2	3664931	3664933	2		Chr9	0	42	42		Chr1	2197107	2197114	7
										Chr4	126	128	2		Chr12	9911566	9915189	3623		Chr10	3159019	3240171	81152		Chr2	3664971	3664973	2		Chr4	4186802	4186841	39		Chr3	6801024	6801031	7
										Chr4	28783	28785	2		Chr3	8567410	8570844	3434		Chr16	2701063	2781702	80639		Chr2	3664988	3664990	2		Chr17	6857640	6857676	36		Chr4	692145	692152	7
										Chr4	1934367	1934369	2		Chr6	1633796	1637156	3360		Chr1	4791752	4871592	79840		Chr2	3665042	3665044	2		Chr6	5104732	5104762	30		Chr4	1944536	1944543	7
										Chr5	48374	48376	2		Chr6	675810	679166	3356		Chr9	432865	512468	79603		Chr2	3665051	3665053	2		Chr1	0	27	27		Chr7	3558147	3558154	7
										Chr7	1371979	1371981	2		Chr6	549763	553084	3321		Chr17	3029055	3108419	79364		Chr2	3665067	3665069	2		Chr13	5414698	5414718	20		Chr8	709556	709563	7
										Chr8	72361	72363	2		Chr6	597618	600937	3319		Chr4	2414118	2493462	79344		Chr2	3665130	3665132	2		Chr5	2620252	2620271	19		Chr9	631109	631116	7
										Chr9	23375	23377	2		Chr6	807392	810576	3184		Chr5	805874	884538	78664		Chr2	3665157	3665159	2		Chr2	0	17	17		Chr12	9411042	9411049	7
										Chr10	6512734	6512736	2		Chr12	9560599	9563747	3148		Chr16	4716201	4794795	78594		Chr2	3665166	3665168	2		Chr13	2231711	2231728	17		Chr14	3588423	3588430	7
										Chr11	1251253	1251255	2		Chr6	1270741	1273615	2874		Chr14	2895096	2972428	77332		Chr3	0	2	2		Chr13	2231749	2231764	15		Chr15	5183042	5183049	7
										Chr11	5298266	5298268	2		Chr3	9088247	9090997	2750		Chr17	5419270	5496342	77072		Chr4	1934367	1934369	2		Chr4	3996596	3996610	14		Chr15	5205653	5205660	7
										Chr12	2603603	2603605	2		Chr10	5498780	5501472	2692		Chr12	4835344	4912216	76872		Chr4	1944446	1944448	2		Chr3	0	13	13		Chr15	6587441	6587448	7
										Chr13	4440776	4440778	2		Chr6	476187	478836	2649		Chr3	5532811	5609292	76481		Chr1	959950	959951	1		Chr13	0	10	10		Chr15	6764047	6764054	7
										Chr13	4475275	4475277	2		Chr3	9125158	9127780	2622		Chr12	2033990	2110316	76326		Chr1	960705	960706	1		Chr2	2394571	2394578	7		Chr16	4604981	4604988	7
										Chr14	229063	229065	2		Chr3	8276034	8278639	2605		Chr15	3712782	3788967	76185		Chr1	963440	963441	1		Chr4	1942691	1942698	7		Chr16	7642505	7642512	7
										Chr14	3939705	3939707	2		Chr10	1504579	1507092	2513		Chr7	1698475	1773834	75359		Chr1	963732	963733	1		Chr15	1367913	1367920	7		Chr17	673619	673626	7
										Chr16	3563753	3563755	2		Chr2	1809781	1812273	2492		Chr17	1862340	1937388	75048		Chr1	963845	963846	1		Chr13	2231810	2231816	6		Chr1	2700479	2700485	6
										Chr16	3843283	3843285	2		Chr3	9092877	9095344	2467		Chr11	544893	618792	73899		Chr2	3104466	3104467	1		Chr13	2231682	2231687	5		Chr2	3401800	3401806	6
										Chr16	4604981	4604983	2		Chr6	179047	181469	2422		Chr2	4718693	4792047	73354		Chr2	3663764	3663765	1		Chr2	3100995	3100999	4		Chr3	4887032	4887038	6
										Chr17	3056444	3056446	2		Chr2	1813946	1816249	2303		Chr2	4954227	5027466	73239		Chr2	3663851	3663852	1		Chr2	3669730	3669734	4		Chr4	220835	220841	6
										Chr1	7	8	1		Chr6	851096	853377	2281		Chr1	246791	319689	72898		Chr2	3663878	3663879	1		Chr4	1944292	1944296	4		Chr4	1942159	1942165	6
										Chr1	40	41	1		Chr6	1486488	1488573	2085		Chr12	4593002	4665752	72750		Chr2	3663893	3663894	1		Chr4	1947574	1947578	4		Chr4	1944924	1944930	6
										Chr1	766833	766834	1		Chr6	258964	261020	2056		Chr9	6066565	6138576	72011		Chr2	3663905	3663906	1		Chr10	0	4	4		Chr4	3796112	3796118	6
										Chr1	961610	961611	1		Chr6	529872	531867	1995		Chr12	1806341	1878084	71743		Chr2	3663929	3663930	1		Chr13	2231740	2231744	4		Chr5	2536829	2536835	6
										Chr1	961870	961871	1		Chr12	9274328	9276293	1965		Chr3	8644271	8716013	71742		Chr2	3663968	3663969	1		Chr2	3102109	3102112	3		Chr5	2898265	2898271	6
										Chr1	2200835	2200836	1		Chr7	3058740	3060645	1905		Chr4	2613463	2684533	71070		Chr2	3663998	3663999	1		Chr2	3669521	3669524	3		Chr6	3764545	3764551	6
										Chr1	3217154	3217155	1		Chr12	9267437	9269332	1895		Chr9	5917645	5988332	70687		Chr2	3664031	3664032	1		Chr4	1947560	1947563	3		Chr7	6462472	6462478	6
										Chr1	5539866	5539867	1		Chr3	9122343	9124221	1878		Chr2	353381	423940	70559		Chr2	3664059	3664060	1		Chr4	3985480	3985483	3		Chr9	457090	457096	6
										Chr1	5815826	5815827	1		Chr12	9319090	9320959	1869		Chr2	1437345	1507220	69875		Chr2	3664066	3664067	1		Chr4	3985514	3985517	3		Chr9	6405932	6405938	6
										Chr1	8137794	8137795	1		Chr6	804102	805956	1854		Chr13	4110090	4178936	68846		Chr2	3664083	3664084	1		Chr6	5110024	5110027	3		Chr10	1585646	1585652	6
										Chr2	0	1	1		Chr9	2668881	2670734	1853		Chr16	1474470	1542781	68311		Chr2	3664087	3664088	1		Chr6	8940375	8940378	3		Chr10	3777377	3777383	6
										Chr2	28	29	1		Chr6	957515	959353	1838		Chr12	6410829	6478827	67998		Chr2	3664485	3664486	1		Chr9	2663898	2663901	3		Chr11	208433	208439	6
										Chr2	448344	448345	1		Chr6	840352	842134	1782		Chr1	6309945	6377745	67800		Chr2	3664497	3664498	1		Chr10	6716236	6716239	3		Chr11	1251253	1251259	6
										Chr2	764768	764769	1		Chr3	9107992	9109747	1755		Chr2	1597261	1665035	67774		Chr2	3664503	3664504	1		Chr11	246	249	3		Chr12	7079540	7079546	6
										Chr2	1276123	1276124	1		Chr6	523089	524689	1600		Chr16	1324563	1392233	67670		Chr2	3664512	3664513	1		Chr12	6471244	6471247	3		Chr12	7221019	7221025	6
										Chr2	1612836	1612837	1		Chr6	151785	153316	1531		Chr5	2304402	2372006	67604		Chr2	3664518	3664519	1		Chr16	64	67	3		Chr13	4940806	4940812	6
										Chr2	4044836	4044837	1		Chr6	713503	715004	1501		Chr11	4152734	4220128	67394		Chr2	3664527	3664528	1		Chr1	32	34	2		Chr13	5064770	5064776	6
										Chr3	8240904	8240905	1		Chr12	9445234	9446732	1498		Chr1	3481636	3549004	67368		Chr2	3664536	3664537	1		Chr1	8187282	8187284	2		Chr14	3105578	3105584	6
										Chr3	8285714	8285715	1		Chr6	618072	619560	1488		Chr2	7683669	7750843	67174		Chr2	3664549	3664550	1		Chr2	3100814	3100816	2		Chr15	600046	600052	6
										Chr3	8422017	8422018	1		Chr3	9091090	9092575	1485		Chr14	3929295	3996100	66805		Chr2	3664566	3664567	1		Chr2	3100907	3100909	2		Chr15	1758983	1758989	6
										Chr4	158	159	1		Chr6	210061	211515	1454		Chr2	6429092	6495885	66793		Chr2	3664569	3664570	1		Chr2	3100954	3100956	2		Chr15	6901488	6901494	6
										Chr4	302372	302373	1		Chr12	9623764	9625216	1452		Chr2	3435053	3501650	66597		Chr2	3664576	3664577	1		Chr2	3101203	3101205	2		Chr16	3759779	3759785	6
										Chr4	1937327	1937328	1		Chr6	601154	602591	1437		Chr14	1056965	1123424	66459		Chr2	3664587	3664588	1		Chr2	3669727	3669729	2		Chr17	2522512	2522518	6
										Chr4	4186769	4186770	1		Chr12	9134655	9136056	1401		Chr16	6668778	6735095	66317		Chr2	3664593	3664594	1		Chr2	3669770	3669772	2		Chr17	5610098	5610104	6
										Chr5	28	29	1		Chr6	203525	204893	1368		Chr3	5145956	5212004	66048		Chr2	3664600	3664601	1		Chr2	3669794	3669796	2		Chr1	4108581	4108586	5
										Chr5	44	45	1		Chr6	1528505	1529835	1330		Chr3	4763451	4829228	65777		Chr2	3664608	3664609	1		Chr2	5788860	5788862	2		Chr1	4248913	4248918	5
										Chr5	52	53	1		Chr6	70544	71851	1307		Chr14	1640459	1706115	65656		Chr2	3664611	3664612	1		Chr2	5789036	5789038	2		Chr1	5341669	5341674	5
										Chr5	144	145	1		Chr3	8736848	8738150	1302		Chr2	6262405	6327967	65562		Chr2	3664613	3664614	1		Chr4	1934367	1934369	2		Chr2	2914451	2914456	5
										Chr5	66195	66196	1		Chr3	8577016	8578308	1292		Chr7	5042240	5107290	65050		Chr2	3664619	3664620	1		Chr4	1944446	1944448	2		Chr2	4044836	4044841	5
										Chr5	1522009	1522010	1		Chr3	9063938	9065201	1263		Chr1	7757382	7821707	64325		Chr2	3664635	3664636	1		Chr4	1944535	1944537	2		Chr2	8272790	8272795	5
										Chr6	218117	218118	1		Chr6	469587	470809	1222		Chr9	5702252	5766509	64257		Chr2	3664637	3664638	1		Chr4	3985562	3985564	2		Chr3	1801159	1801164	5
										Chr6	1298121	1298122	1		Chr6	495410	496632	1222		Chr8	1090916	1155105	64189		Chr2	3664653	3664654	1		Chr4	3987049	3987051	2		Chr3	8147252	8147257	5
										Chr6	5976260	5976261	1		Chr3	9114089	9115302	1213		Chr6	5622361	5686521	64160		Chr2	3664658	3664659	1		Chr4	3989489	3989491	2		Chr4	28783	28788	5
										Chr6	8003392	8003393	1		Chr13	4647488	4648684	1196		Chr2	6831439	6894502	63063		Chr2	3664667	3664668	1		Chr4	3990654	3990656	2		Chr4	45592	45597	5
										Chr7	3006284	3006285	1		Chr12	9137421	9138571	1150		Chr6	4884190	4946887	62697		Chr2	3664676	3664677	1		Chr9	2646676	2646678	2		Chr4	1941054	1941059	5
										Chr7	3878593	3878594	1		Chr6	568078	569206	1128		Chr9	3705328	3767972	62644		Chr2	3664679	3664680	1		Chr9	2646926	2646928	2		Chr4	1941700	1941705	5
										Chr7	4239339	4239340	1		Chr6	182133	183236	1103		Chr3	6976092	7038657	62565		Chr2	3664688	3664689	1		Chr9	2662786	2662788	2		Chr4	1944291	1944296	5
										Chr8	315	316	1		Chr6	351642	352739	1097		Chr5	2863114	2925499	62385		Chr2	3664694	3664695	1		Chr9	2662908	2662910	2		Chr4	3656372	3656377	5
										Chr8	323	324	1		Chr3	9032514	9033608	1094		Chr6	2522704	2585055	62351		Chr2	3664697	3664698	1		Chr12	6456905	6456907	2		Chr5	1522007	1522012	5
										Chr8	355	356	1		Chr6	441722	442802	1080		Chr4	1798062	1859878	61816		Chr2	3664699	3664700	1		Chr13	2231601	2231603	2		Chr5	2662657	2662662	5
										Chr8	921849	921850	1		Chr6	1699075	1700113	1038		Chr12	4235980	4297671	61691		Chr2	3664703	3664704	1		Chr1	959373	959374	1		Chr5	2744237	2744242	5
										Chr8	3969694	3969695	1		Chr3	8571420	8572430	1010		Chr1	3109034	3170595	61561		Chr2	3664709	3664710	1		Chr1	959401	959402	1		Chr6	1463900	1463905	5
										Chr8	4273931	4273932	1		Chr6	443944	444953	1009		Chr4	43215	104709	61494		Chr2	3664717	3664718	1		Chr1	959459	959460	1		Chr6	3355244	3355249	5
										Chr8	4362902	4362903	1		Chr12	9632394	9633401	1007		Chr2	1796746	1857971	61225		Chr2	3664721	3664722	1		Chr1	959507	959508	1		Chr6	8907072	8907077	5
										Chr9	0	1	1		Chr3	8731952	8732952	1000		Chr16	7438774	7499720	60946		Chr2	3664723	3664724	1		Chr1	959529	959530	1		Chr7	2321279	2321284	5
										Chr9	58	59	1		Chr10	5311774	5312754	980		Chr14	74987	135800	60813		Chr2	3664730	3664731	1		Chr1	959535	959536	1		Chr7	3397208	3397213	5
										Chr9	398866	398867	1		Chr6	649975	650953	978		Chr4	1451068	1511852	60784		Chr2	3664741	3664742	1		Chr1	959570	959571	1		Chr7	3663173	3663178	5
										Chr9	1730354	1730355	1		Chr12	9625289	9626255	966		Chr15	3982810	4043592	60782		Chr2	3664753	3664754	1		Chr1	959573	959574	1		Chr7	6334145	6334150	5
										Chr9	5331536	5331537	1		Chr6	497891	498854	963		Chr3	4045683	4105167	59484		Chr2	3664757	3664758	1		Chr1	959583	959584	1		Chr8	505208	505213	5
										Chr9	6683827	6683828	1		Chr6	802100	803060	960		Chr5	422305	481535	59230		Chr2	3664760	3664761	1		Chr1	959586	959587	1		Chr8	1287203	1287208	5
										Chr9	6686919	6686920	1		Chr3	8574821	8575736	915		Chr17	4272689	4331809	59120		Chr2	3664765	3664766	1		Chr1	963440	963441	1		Chr8	4220657	4220662	5
										Chr9	6796671	6796672	1		Chr6	672464	673365	901		Chr11	1109881	1168957	59076		Chr2	3664772	3664773	1		Chr1	963732	963733	1		Chr9	610046	610051	5
										Chr10	2880223	2880224	1		Chr3	9009659	9010556	897		Chr8	3113384	3172450	59066		Chr2	3664774	3664775	1		Chr1	963845	963846	1		Chr9	4508043	4508048	5
										Chr10	6168884	6168885	1		Chr6	1081073	1081939	866		Chr10	124335	183305	58970		Chr2	3664778	3664779	1		Chr1	8169897	8169898	1		Chr10	402673	402678	5
										Chr11	565522	565523	1		Chr6	1402174	1403033	859		Chr8	2531225	2589918	58693		Chr2	3664781	3664782	1		Chr1	8170135	8170136	1		Chr10	4196517	4196522	5
										Chr11	2814508	2814509	1		Chr13	4642268	4643099	831		Chr16	972472	1031152	58680		Chr2	3664802	3664803	1		Chr2	3100761	3100762	1		Chr12	378267	378272	5
										Chr11	4502230	4502231	1		Chr6	66028	66851	823		Chr12	5406120	5464503	58383		Chr2	3664872	3664873	1		Chr2	3100776	3100777	1		Chr12	571433	571438	5
										Chr11	4545849	4545850	1		Chr6	566995	567804	809		Chr9	4647379	4705671	58292		Chr2	3664877	3664878	1		Chr2	3100796	3100797	1		Chr12	2603603	2603608	5
										Chr11	4736472	4736473	1		Chr3	8489079	8489870	791		Chr16	4502210	4560461	58251		Chr2	3664899	3664900	1		Chr2	3100846	3100847	1		Chr12	3539415	3539420	5
										Chr11	5298258	5298259	1		Chr11	3066879	3067668	789		Chr3	1504721	1562611	57890		Chr2	3664913	3664914	1		Chr2	3100866	3100867	1		Chr12	5802108	5802113	5
										Chr11	5298290	5298291	1		Chr6	1988650	1989416	766		Chr10	4536568	4594444	57876		Chr2	3664923	3664924	1		Chr2	3100901	3100902	1		Chr13	194103	194108	5
										Chr11	5298306	5298307	1		Chr3	9027002	9027755	753		Chr3	3336555	3394320	57765		Chr2	3664934	3664935	1		Chr2	3100911	3100912	1		Chr13	2299666	2299671	5
										Chr11	5298314	5298315	1		Chr6	620223	620971	748		Chr12	789241	846962	57721		Chr2	3664979	3664980	1		Chr2	3100921	3100922	1		Chr13	3135111	3135116	5
										Chr11	5298330	5298331	1		Chr6	811294	811970	676		Chr3	605178	661993	56815		Chr2	3665065	3665066	1		Chr2	3100951	3100952	1		Chr13	3325838	3325843	5
										Chr11	5298341	5298342	1		Chr3	8812385	8813058	673		Chr8	931998	988619	56621		Chr2	3665103	3665104	1		Chr2	3100986	3100987	1		Chr13	4061970	4061975	5
										Chr11	5298346	5298347	1		Chr6	208629	209298	669		Chr15	5785942	5842549	56607		Chr2	3665151	3665152	1		Chr2	3101089	3101090	1		Chr13	4440037	4440042	5
										Chr11	5298373	5298374	1		Chr6	67677	68343	666		Chr14	3377496	3433992	56496		Chr2	3665172	3665173	1		Chr2	3101144	3101145	1		Chr13	4461267	4461272	5
										Chr12	3543195	3543196	1		Chr6	39235	39894	659		Chr10	3242073	3298503	56430		Chr2	3666844	3666845	1		Chr2	3102014	3102015	1		Chr13	5317372	5317377	5
										Chr12	9921823	9921824	1		Chr3	8834374	8835022	648		Chr7	1244081	1300278	56197		Chr4	1930010	1930011	1		Chr2	3102074	3102075	1		Chr14	229063	229068	5
										Chr12	9921847	9921848	1		Chr3	8526234	8526878	644		Chr9	2637809	2693943	56134		Chr4	1930450	1930451	1		Chr2	3102145	3102146	1		Chr14	562246	562251	5
										Chr12	9921855	9921856	1		Chr6	596833	597445	612		Chr2	2831266	2887327	56061		Chr4	1930950	1930951	1		Chr2	3103984	3103985	1		Chr14	2020003	2020008	5
										Chr12	9921871	9921872	1		Chr12	9359683	9360274	591		Chr4	3920963	3976952	55989		Chr4	1932237	1932238	1		Chr2	3104466	3104467	1		Chr14	2812788	2812793	5
										Chr12	9921892	9921893	1		Chr12	9832417	9833002	585		Chr11	3466625	3522567	55942		Chr4	1932294	1932295	1		Chr2	3669488	3669489	1		Chr15	427795	427800	5
										Chr12	9921903	9921904	1		Chr6	1672983	1673559	576		Chr9	2941647	2997472	55825		Chr4	1932754	1932755	1		Chr2	3669533	3669534	1		Chr15	1330436	1330441	5
										Chr12	9921927	9921928	1		Chr12	9626534	9627106	572		Chr1	1292745	1348456	55711		Chr4	1932918	1932919	1		Chr2	3669580	3669581	1		Chr15	1357123	1357128	5
										Chr13	2654248	2654249	1		Chr6	664318	664886	568		Chr3	2055096	2110681	55585		Chr4	1933732	1933733	1		Chr2	3669594	3669595	1		Chr15	1454082	1454087	5
										Chr13	3135111	3135112	1		Chr6	769341	769896	555		Chr12	3021780	3077193	55413		Chr4	1934432	1934433	1		Chr2	3669633	3669634	1		Chr15	2061759	2061764	5
										Chr13	4043822	4043823	1		Chr12	2457193	2457742	549		Chr4	1873868	1928772	54904		Chr4	1935136	1935137	1		Chr2	3669645	3669646	1		Chr15	2366654	2366659	5
										Chr13	4075239	4075240	1		Chr6	520365	520904	539		Chr2	4820713	4875043	54330		Chr4	1939405	1939406	1		Chr2	3669662	3669663	1		Chr15	6500836	6500841	5
										Chr13	4453324	4453325	1		Chr6	176749	177282	533		Chr3	6171973	6226285	54312		Chr4	1940042	1940043	1		Chr2	3669677	3669678	1		Chr15	6728610	6728615	5
										Chr13	4975917	4975918	1		Chr12	9367934	9368462	528		Chr15	4334055	4388246	54191		Chr4	1940172	1940173	1		Chr2	3669701	3669702	1		Chr15	6898759	6898764	5
										Chr14	3501653	3501654	1		Chr6	1698216	1698742	526		Chr3	8015683	8069749	54066		Chr4	1941025	1941026	1		Chr2	3669735	3669736	1		Chr16	453057	453062	5
										Chr15	126166	126167	1		Chr6	555600	556123	523		Chr14	2063534	2117396	53862		Chr4	1942228	1942229	1		Chr2	3669766	3669767	1		Chr16	1401500	1401505	5
										Chr15	592794	592795	1		Chr3	8582671	8583192	521		Chr16	1078989	1132655	53666		Chr4	1942451	1942452	1		Chr2	3669774	3669775	1		Chr16	4250336	4250341	5
										Chr15	1436087	1436088	1		Chr6	163578	164094	516		Chr8	1364981	1418586	53605		Chr4	1942691	1942692	1		Chr2	3669826	3669827	1		Chr17	4984115	4984120	5
										Chr15	1454082	1454083	1		Chr6	164720	165234	514		Chr13	2593082	2646477	53395		Chr4	1942702	1942703	1		Chr2	3669835	3669836	1		Chr1	283841	283845	4
										Chr15	2724244	2724245	1		Chr3	8733430	8733940	510		Chr13	1237982	1291255	53273		Chr4	1942891	1942892	1		Chr2	3669910	3669911	1		Chr1	545778	545782	4
										Chr15	3642322	3642323	1		Chr12	9344412	9344919	507		Chr6	6075829	6129081	53252		Chr4	1942918	1942919	1		Chr2	3669923	3669924	1		Chr1	947181	947185	4
										Chr15	6680880	6680881	1		Chr3	8762336	8762838	502		Chr3	3982827	4036062	53235		Chr4	1942966	1942967	1		Chr2	3669936	3669937	1		Chr1	1269454	1269458	4
										Chr15	6898759	6898760	1		Chr3	8731423	8731924	501		Chr1	6225925	6279051	53126		Chr4	1942973	1942974	1		Chr2	3670515	3670516	1		Chr1	1353777	1353781	4
										Chr16	1024029	1024030	1		Chr12	9266133	9266634	501		Chr16	3625899	3678799	52900		Chr4	1943134	1943135	1		Chr2	3670569	3670570	1		Chr1	1962960	1962964	4
										Chr16	1291148	1291149	1		Chr6	166489	166984	495		Chr2	1685318	1737967	52649		Chr4	1943325	1943326	1		Chr2	3670644	3670645	1		Chr1	2435526	2435530	4
										Chr16	2365297	2365298	1		Chr12	9418183	9418677	494		Chr11	4854822	4907366	52544		Chr4	1943366	1943367	1		Chr2	8585521	8585522	1		Chr1	2788893	2788897	4
										Chr16	4175937	4175938	1		Chr2	4364865	4365355	490		Chr8	2166626	2219114	52488		Chr4	1943397	1943398	1		Chr2	8585586	8585587	1		Chr1	3217153	3217157	4
										Chr17	1798239	1798240	1		Chr6	1697331	1697817	486		Chr16	3388833	3441316	52483		Chr4	1943580	1943581	1		Chr4	1930010	1930011	1		Chr1	3599451	3599455	4
										Chr17	2607794	2607795	1		Chr7	6428035	6428520	485		Chr2	1966407	2018851	52444		Chr4	1943601	1943602	1		Chr4	1930450	1930451	1		Chr1	4155781	4155785	4
										Chr17	6467711	6467712	1		Chr15	0	467	467		Chr3	2118270	2170706	52436		Chr4	1943702	1943703	1		Chr4	1930950	1930951	1		Chr1	4389692	4389696	4
															Chr10	1507214	1507677	463		Chr1	813625	865795	52170		Chr4	1944070	1944071	1		Chr4	1931501	1931502	1		Chr1	5351982	5351986	4
															Chr15	5061666	5062128	462		Chr12	7661110	7713053	51943		Chr4	1944372	1944373	1		Chr4	1931859	1931860	1		Chr1	5730764	5730768	4
															Chr6	441118	441578	460		Chr2	8191262	8243202	51940		Chr4	1944403	1944404	1		Chr4	1932209	1932210	1		Chr1	5909536	5909540	4
															Chr6	488255	488712	457		Chr7	6195017	6246957	51940		Chr4	1944434	1944435	1		Chr4	1932237	1932238	1		Chr1	6011097	6011101	4
															Chr6	68425	68879	454		Chr13	4791436	4843228	51792		Chr4	1944483	1944484	1		Chr4	1932294	1932295	1		Chr1	6334729	6334733	4
															Chr6	1726195	1726644	449		Chr2	4136103	4187863	51760		Chr4	1944536	1944537	1		Chr4	1932754	1932755	1		Chr1	6696949	6696953	4
															Chr12	9200334	9200782	448		Chr12	7963871	8015585	51714		Chr4	1944585	1944586	1		Chr4	1932918	1932919	1		Chr1	7143404	7143408	4
															Chr12	9146659	9147093	434		Chr7	3767406	3819014	51608		Chr4	1944590	1944591	1		Chr4	1933111	1933112	1		Chr1	7826886	7826890	4
															Chr3	9095970	9096399	429		Chr2	5270827	5322374	51547		Chr4	1944615	1944616	1		Chr4	1933185	1933186	1		Chr1	8005504	8005508	4
															Chr12	9257560	9257986	426		Chr6	5563172	5614667	51495		Chr4	1944687	1944688	1		Chr4	1933732	1933733	1		Chr1	8137794	8137798	4
															Chr3	8604637	8605059	422		Chr5	2247719	2299139	51420		Chr4	1944707	1944708	1		Chr4	1934432	1934433	1		Chr2	448344	448348	4
															Chr6	68983	69400	417		Chr2	2432533	2483908	51375		Chr4	1944730	1944731	1		Chr4	1934467	1934468	1		Chr2	540626	540630	4
															Chr6	355738	356149	411		Chr9	5401932	5453239	51307		Chr4	1944738	1944739	1		Chr4	1935136	1935137	1		Chr2	1356020	1356024	4
															Chr6	486916	487326	410		Chr12	8841479	8892758	51279		Chr4	1945005	1945006	1		Chr4	1935223	1935224	1		Chr2	3150667	3150671	4
															Chr13	5429641	5430051	410		Chr12	1167809	1219077	51268		Chr4	1945073	1945074	1		Chr4	1939405	1939406	1		Chr2	3784696	3784700	4
															Chr12	9158497	9158906	409		Chr6	8129658	8180916	51258		Chr4	1945156	1945157	1		Chr4	1940042	1940043	1		Chr2	5533139	5533143	4
															Chr12	9140015	9140423	408		Chr11	1207084	1258243	51159		Chr4	1945163	1945164	1		Chr4	1940172	1940173	1		Chr2	6365966	6365970	4
															Chr3	8849177	8849584	407		Chr12	9005591	9056699	51108		Chr4	1945176	1945177	1		Chr4	1941025	1941026	1		Chr2	8051338	8051342	4
															Chr3	8631264	8631664	400		Chr5	3500146	3551216	51070		Chr4	1945294	1945295	1		Chr4	1942228	1942229	1		Chr2	8299788	8299792	4
															Chr3	8733003	8733395	392		Chr17	1491307	1542322	51015		Chr4	1945478	1945479	1		Chr4	1942451	1942452	1		Chr3	2997505	2997509	4
															Chr6	468815	469204	389		Chr9	2739559	2790537	50978		Chr4	1945485	1945486	1		Chr4	1942702	1942703	1		Chr3	4993923	4993927	4
															Chr6	31639	32022	383		Chr3	7173405	7224164	50759		Chr4	1945540	1945541	1		Chr4	1942891	1942892	1		Chr3	6020281	6020285	4
															Chr12	9357325	9357689	364		Chr2	933247	983931	50684		Chr4	1945697	1945698	1		Chr4	1942918	1942919	1		Chr3	6388894	6388898	4
															Chr3	8531063	8531424	361		Chr17	4821471	4872124	50653		Chr4	1945730	1945731	1		Chr4	1942966	1942967	1		Chr3	6617239	6617243	4
															Chr8	0	357	357		Chr4	1162758	1213308	50550		Chr4	1945758	1945759	1		Chr4	1942973	1942974	1		Chr3	7035197	7035201	4
															Chr3	8563816	8564172	356		Chr15	1194908	1245327	50419		Chr4	1945778	1945779	1		Chr4	1943134	1943135	1		Chr3	8835371	8835375	4
															Chr3	8541355	8541709	354		Chr11	4309568	4359886	50318		Chr4	1945995	1945996	1		Chr4	1943325	1943326	1		Chr4	43354	43358	4
															Chr3	5216657	5217004	347		Chr8	3190259	3240572	50313		Chr4	1946088	1946089	1		Chr4	1943366	1943367	1		Chr4	217911	217915	4
															Chr12	9420225	9420572	347		Chr10	5583407	5633539	50132		Chr4	1946113	1946114	1		Chr4	1943397	1943398	1		Chr4	1204107	1204111	4
															Chr12	9631280	9631624	344		Chr11	3413783	3463828	50045		Chr4	1946296	1946297	1		Chr4	1943580	1943581	1		Chr4	1941406	1941410	4
															Chr6	1080668	1080999	331		Chr16	5597679	5647659	49980		Chr4	1946399	1946400	1		Chr4	1943601	1943602	1		Chr4	1942963	1942967	4
															Chr12	9417736	9418062	326		Chr12	2466461	2516423	49962		Chr4	1946575	1946576	1		Chr4	1943702	1943703	1		Chr4	1944445	1944449	4
															Chr12	9547411	9547732	321		Chr8	1309607	1359497	49890		Chr4	1946934	1946935	1		Chr4	1944070	1944071	1		Chr4	4125651	4125655	4
															Chr6	1404005	1404321	316		Chr1	2192724	2242489	49765		Chr4	1947340	1947341	1		Chr4	1944372	1944373	1		Chr4	4136330	4136334	4
															Chr12	9206261	9206573	312		Chr3	8289776	8339473	49697		Chr4	1950460	1950461	1		Chr4	1944403	1944404	1		Chr4	4186638	4186642	4
															Chr6	745075	745386	311		Chr8	431501	481178	49677		Chr4	1951679	1951680	1		Chr4	1944434	1944435	1		Chr5	92912	92916	4
															Chr6	165389	165690	301		Chr17	1146547	1195933	49386		Chr5	232	233	1		Chr4	1944483	1944484	1		Chr5	321871	321875	4
															Chr6	1663494	1663795	301		Chr9	4115648	4165021	49373		Chr5	240	241	1		Chr4	1944585	1944586	1		Chr5	1202880	1202884	4
															Chr6	836388	836688	300		Chr11	4698614	4747948	49334		Chr5	262997	262998	1		Chr4	1944590	1944591	1		Chr5	2313883	2313887	4
															Chr3	8538028	8538327	299		Chr13	3281434	3330680	49246		Chr5	263907	263908	1		Chr4	1944615	1944616	1		Chr5	2648317	2648321	4
															Chr2	1808637	1808931	294		Chr7	5866897	5916123	49226		Chr5	264454	264455	1		Chr4	1947277	1947278	1		Chr5	2853201	2853205	4
															Chr3	8538957	8539249	292		Chr2	82994	132181	49187		Chr7	104	105	1		Chr4	1947328	1947329	1		Chr5	3101100	3101104	4
															Chr6	164214	164501	287		Chr15	1563593	1612750	49157		Chr9	2669109	2669110	1		Chr4	1947340	1947341	1		Chr5	3293184	3293188	4
															Chr12	9364007	9364294	287		Chr12	7764317	7813395	49078		Chr9	2679407	2679408	1		Chr4	1947928	1947929	1		Chr6	1522818	1522822	4
															Chr12	9141132	9141416	284		Chr10	4146181	4194892	48711		Chr9	2679529	2679530	1		Chr4	1949692	1949693	1		Chr6	2533644	2533648	4
															Chr6	912576	912859	283		Chr7	2693496	2742193	48697		Chr9	2680481	2680482	1		Chr4	1950048	1950049	1		Chr6	5415024	5415028	4
															Chr6	165986	166265	279		Chr9	932668	981351	48683		Chr9	2681703	2681704	1		Chr4	1950207	1950208	1		Chr6	5931604	5931608	4
															Chr6	522483	522759	276		Chr2	2905723	2954371	48648		Chr11	5298277	5298278	1		Chr4	1950460	1950461	1		Chr6	5976260	5976264	4
															Chr16	3633159	3633435	276		Chr2	4479013	4527611	48598		Chr15	1367589	1367590	1		Chr4	1951679	1951680	1		Chr6	6250309	6250313	4
															Chr6	202764	203033	269		Chr7	861920	910405	48485		Chr15	1367649	1367650	1		Chr4	1952569	1952570	1		Chr6	7743211	7743215	4
															Chr6	203043	203312	269		Chr3	1914310	1962490	48180		Chr15	1367668	1367669	1		Chr4	1952721	1952722	1		Chr6	8003392	8003396	4
															Chr6	1862827	1863093	266		Chr2	6536138	6584219	48081		Chr15	1367695	1367696	1		Chr4	1954037	1954038	1		Chr7	406868	406872	4
															Chr3	8615102	8615366	264		Chr1	564359	612429	48070		Chr15	1367704	1367705	1		Chr4	3985218	3985219	1		Chr7	2127225	2127229	4
															Chr9	0	263	263		Chr14	3856358	3904428	48070		Chr15	1367819	1367820	1		Chr4	3985313	3985314	1		Chr7	2227276	2227280	4
															Chr6	1682237	1682499	262		Chr7	3039310	3087292	47982		Chr15	1367828	1367829	1		Chr4	3985453	3985454	1		Chr7	2361220	2361224	4
															Chr6	1906064	1906326	262		Chr8	4028090	4076061	47971		Chr15	1367843	1367844	1		Chr4	3985502	3985503	1		Chr7	3006284	3006288	4
															Chr12	9543522	9543783	261		Chr10	5793288	5841149	47861		Chr15	1367908	1367909	1		Chr4	3985548	3985549	1		Chr7	4444247	4444251	4
															Chr6	98958	99216	258		Chr4	4019260	4066738	47478		Chr15	1394830	1394831	1		Chr4	3986431	3986432	1		Chr7	5598955	5598959	4
															Chr2	3388246	3388503	257		Chr2	2152703	2200149	47446		Chr15	1400624	1400625	1		Chr4	3986559	3986560	1		Chr7	5618869	5618873	4
															Chr3	8812024	8812279	255		Chr9	3946276	3993599	47323		Chr15	6753229	6753230	1		Chr4	3986930	3986931	1		Chr7	6148609	6148613	4
															Chr12	5677191	5677444	253		Chr13	2095322	2142629	47307		Chr17	6857638	6857639	1		Chr4	3987035	3987036	1		Chr8	72361	72365	4
															Chr6	357139	357388	249		Chr10	2879679	2926935	47256							Chr4	3987114	3987115	1		Chr8	1314657	1314661	4
															Chr6	1674831	1675079	248		Chr2	1051040	1098264	47224							Chr4	3987159	3987160	1		Chr8	1580256	1580260	4
															Chr6	1806592	1806836	244		Chr17	1242678	1289887	47209							Chr4	3987287	3987288	1		Chr8	2899020	2899024	4
															Chr3	9087812	9088055	243		Chr12	2529047	2576129	47082							Chr4	3987335	3987336	1		Chr8	4313165	4313169	4
															Chr6	67319	67561	242		Chr8	1456167	1503126	46959							Chr4	3987357	3987358	1		Chr9	22857	22861	4
															Chr6	3252795	3253034	239		Chr3	3749300	3796215	46915							Chr4	3987451	3987452	1		Chr9	115367	115371	4
															Chr12	9104839	9105076	237		Chr1	3552875	3599552	46677							Chr4	3987622	3987623	1		Chr9	273931	273935	4
															Chr11	4990854	4991090	236		Chr15	3302025	3348662	46637							Chr4	3987757	3987758	1		Chr9	2078489	2078493	4
															Chr16	2884183	2884419	236		Chr9	248778	295381	46603							Chr4	3987770	3987771	1		Chr9	2373367	2373371	4
															Chr3	9140488	9140723	235		Chr16	2124939	2171520	46581							Chr4	3987814	3987815	1		Chr9	2693810	2693814	4
															Chr3	8605200	8605425	225		Chr15	4696293	4742830	46537							Chr4	3987954	3987955	1		Chr9	3826804	3826808	4
															Chr6	4565686	4565911	225		Chr5	2579835	2626281	46446							Chr4	3987971	3987972	1		Chr9	5331535	5331539	4
															Chr16	4872591	4872816	225		Chr11	3537416	3583861	46445							Chr4	3988440	3988441	1		Chr9	6219032	6219036	4
															Chr3	8982413	8982637	224		Chr11	2862334	2908673	46339							Chr4	3988470	3988471	1		Chr9	6531444	6531448	4
															Chr17	6857452	6857676	224		Chr6	169372	215701	46329							Chr4	3988512	3988513	1		Chr9	6666229	6666233	4
															Chr3	5217402	5217621	219		Chr10	5737573	5783803	46230							Chr4	3988531	3988532	1		Chr9	6737139	6737143	4
															Chr6	1730972	1731190	218		Chr9	3611420	3657582	46162							Chr4	3988549	3988550	1		Chr10	0	4	4
															Chr6	1773864	1774082	218		Chr6	4078588	4124730	46142							Chr4	3988824	3988825	1		Chr10	531036	531040	4
															Chr6	966688	966905	217		Chr7	2759008	2804984	45976							Chr4	3988895	3988896	1		Chr10	2445361	2445365	4
															Chr3	1636736	1636951	215		Chr2	1268505	1314435	45930							Chr4	3989089	3989090	1		Chr10	2898877	2898881	4
															Chr3	8762987	8763201	214		Chr16	2631071	2676946	45875							Chr4	3989333	3989334	1		Chr10	4819944	4819948	4
															Chr12	9418873	9419083	210		Chr6	7824558	7870210	45652							Chr4	3989352	3989353	1		Chr10	4941695	4941699	4
															Chr12	9630643	9630853	210		Chr2	5577517	5623151	45634							Chr4	3989503	3989504	1		Chr10	6273078	6273082	4
															Chr6	1018614	1018822	208		Chr2	6693941	6739539	45598							Chr4	3989516	3989517	1		Chr10	6656110	6656114	4
															Chr6	475141	475348	207		Chr14	1593545	1639100	45555							Chr4	3990097	3990098	1		Chr11	0	4	4
															Chr6	1900128	1900333	205		Chr1	7617704	7663251	45547							Chr4	3990123	3990124	1		Chr11	130119	130123	4
															Chr12	9565947	9566150	203		Chr12	2651055	2696492	45437							Chr4	3990155	3990156	1		Chr11	230917	230921	4
															Chr3	9139634	9139832	198		Chr9	5029350	5074749	45399							Chr4	3990310	3990311	1		Chr11	565522	565526	4
															Chr6	1463971	1464166	195		Chr2	6638790	6684160	45370							Chr4	3990425	3990426	1		Chr11	574419	574423	4
															Chr2	890421	890614	193		Chr3	322277	367617	45340							Chr4	3990490	3990491	1		Chr11	2044268	2044272	4
															Chr3	8934263	8934455	192		Chr6	8749713	8795046	45333							Chr4	3990555	3990556	1		Chr11	2784715	2784719	4
															Chr6	225961	226153	192		Chr17	5017270	5062597	45327							Chr4	3990735	3990736	1		Chr11	4736472	4736476	4
															Chr12	9657097	9657289	192		Chr13	3357504	3402816	45312							Chr4	3990910	3990911	1		Chr11	5011255	5011259	4
															Chr12	9273542	9273730	188		Chr13	4421141	4466221	45080							Chr4	3991030	3991031	1		Chr11	5205298	5205302	4
															Chr12	9566218	9566406	188		Chr4	3814132	3859150	45018							Chr4	3991178	3991179	1		Chr12	294878	294882	4
															Chr6	386630	386815	185		Chr6	6378519	6423462	44943							Chr5	232	233	1		Chr12	986184	986188	4
															Chr6	1495627	1495812	185		Chr3	4135450	4180337	44887							Chr5	240	241	1		Chr12	2510125	2510129	4
															Chr3	8721729	8721912	183		Chr16	4850246	4895114	44868							Chr5	262997	262998	1		Chr12	3552346	3552350	4
															Chr12	9634839	9635021	182		Chr17	2567857	2612700	44843							Chr5	263037	263038	1		Chr12	3563942	3563946	4
															Chr6	248898	249079	181		Chr4	3341229	3386025	44796							Chr5	265883	265884	1		Chr12	4845867	4845871	4
															Chr12	9730557	9730737	180		Chr7	5144876	5189582	44706							Chr5	1197787	1197788	1		Chr12	5201766	5201770	4
															Chr3	8621680	8621857	177		Chr17	4355503	4400176	44673							Chr6	188	189	1		Chr12	6529228	6529232	4
															Chr12	9255125	9255302	177		Chr11	376723	421364	44641							Chr6	5110194	5110195	1		Chr12	7310067	7310071	4
															Chr3	8640066	8640240	174		Chr10	2714413	2758726	44313							Chr6	5110411	5110412	1		Chr12	8317777	8317781	4
															Chr6	252970	253144	174		Chr7	539900	584194	44294							Chr6	5110804	5110805	1		Chr13	2160741	2160745	4
															Chr6	1682650	1682820	170		Chr16	6613179	6657294	44115							Chr6	5111037	5111038	1		Chr13	2764927	2764931	4
															Chr6	1015424	1015591	167		Chr17	358645	402616	43971							Chr7	2721468	2721469	1		Chr13	3626303	3626307	4
															Chr6	1683278	1683445	167		Chr8	2647067	2691003	43936							Chr7	2721489	2721490	1		Chr13	3752501	3752505	4
															Chr3	8978425	8978591	166		Chr1	3916436	3960312	43876							Chr7	2721533	2721534	1		Chr13	4167741	4167745	4
															Chr5	1302091	1302256	165		Chr17	4149284	4193097	43813							Chr7	2721548	2721549	1		Chr13	4440776	4440780	4
															Chr6	1530776	1530939	163		Chr1	2256694	2300500	43806							Chr7	2721553	2721554	1		Chr13	4446862	4446866	4
															Chr13	4701774	4701937	163		Chr10	3622456	3666256	43800							Chr7	2721584	2721585	1		Chr13	4475275	4475279	4
															Chr6	1435478	1435640	162		Chr1	6480741	6524386	43645							Chr7	2721604	2721605	1		Chr13	5415464	5415468	4
															Chr6	1675654	1675816	162		Chr6	567484	610986	43502							Chr7	5773432	5773433	1		Chr14	330240	330244	4
															Chr10	579563	579724	161		Chr16	5497505	5540975	43470							Chr7	5775775	5775776	1		Chr14	2708347	2708351	4
															Chr12	9362578	9362739	161		Chr16	3269067	3312243	43176							Chr8	258521	258522	1		Chr14	2867093	2867097	4
															Chr6	935532	935691	159		Chr6	6292804	6335936	43132							Chr8	258623	258624	1		Chr14	2931293	2931297	4
															Chr12	9571384	9571542	158		Chr12	6855138	6898262	43124							Chr8	776596	776597	1		Chr14	3939705	3939709	4
															Chr6	616885	617042	157		Chr7	4018396	4061410	43014							Chr8	4494226	4494227	1		Chr14	3995477	3995481	4
															Chr6	1674566	1674722	156		Chr17	75612	118586	42974							Chr8	4494522	4494523	1		Chr14	4113998	4114002	4
															Chr12	9707963	9708119	156		Chr15	914891	957832	42941							Chr8	4494662	4494663	1		Chr15	97005	97009	4
															Chr3	8827247	8827402	155		Chr15	3217202	3260087	42885							Chr8	4496865	4496866	1		Chr15	220477	220481	4
															Chr3	9121857	9122006	149		Chr2	7504172	7546934	42762							Chr8	4534628	4534629	1		Chr15	329204	329208	4
															Chr6	839055	839203	148		Chr15	5976029	6018762	42733							Chr8	4534660	4534661	1		Chr15	329264	329268	4
															Chr12	9773409	9773557	148		Chr2	4650991	4693242	42251							Chr8	4534928	4534929	1		Chr15	484903	484907	4
															Chr6	174702	174847	145		Chr17	1819208	1861433	42225							Chr8	4535308	4535309	1		Chr15	650839	650843	4
															Chr12	9255657	9255796	139		Chr3	1120235	1162432	42197							Chr8	4535564	4535565	1		Chr15	1195853	1195857	4
															Chr4	1027525	1027662	137		Chr8	1211542	1253726	42184							Chr8	4536504	4536505	1		Chr15	1340647	1340651	4
															Chr3	8619716	8619851	135		Chr7	4093836	4135893	42057							Chr9	2614812	2614813	1		Chr15	1411155	1411159	4
															Chr12	9229709	9229843	134		Chr11	1968016	2010012	41996							Chr9	2615348	2615349	1		Chr15	1635338	1635342	4
															Chr6	1081964	1082097	133		Chr9	995129	1037108	41979							Chr9	2618707	2618708	1		Chr15	1642640	1642644	4
															Chr3	8802635	8802767	132		Chr2	4554530	4596508	41978							Chr9	2645875	2645876	1		Chr15	1799565	1799569	4
															Chr1	3013548	3013679	131		Chr2	662843	704748	41905							Chr9	2646094	2646095	1		Chr15	5082842	5082846	4
															Chr6	1435729	1435860	131		Chr8	4289398	4331302	41904							Chr9	2646101	2646102	1		Chr15	5185075	5185079	4
															Chr12	9147223	9147354	131		Chr7	4515491	4557260	41769							Chr9	2646160	2646161	1		Chr15	6394463	6394467	4
															Chr12	9061801	9061930	129		Chr11	812917	854610	41693							Chr9	2646708	2646709	1		Chr15	6711535	6711539	4
															Chr6	964943	965071	128		Chr12	5798823	5840453	41630							Chr9	2646739	2646740	1		Chr15	6721355	6721359	4
															Chr6	1613750	1613878	128		Chr7	1390498	1432121	41623							Chr9	2647571	2647572	1		Chr15	6782964	6782968	4
															Chr6	1901313	1901440	127		Chr2	1132829	1174447	41618							Chr9	2647681	2647682	1		Chr16	81984	81988	4
															Chr3	8733983	8734109	126		Chr5	1392729	1434345	41616							Chr9	2647687	2647688	1		Chr16	307505	307509	4
															Chr12	9201596	9201722	126		Chr13	1462459	1503967	41508							Chr9	2649584	2649585	1		Chr16	1559209	1559213	4
															Chr3	8944545	8944670	125		Chr6	8875075	8916581	41506							Chr9	2661987	2661988	1		Chr16	3563753	3563757	4
															Chr6	1655274	1655399	125		Chr16	1141592	1183092	41500							Chr9	2662206	2662207	1		Chr16	4078506	4078510	4
															Chr12	9726324	9726448	124		Chr3	6571546	6613011	41465							Chr9	2663034	2663035	1		Chr16	4390368	4390372	4
															Chr6	1673710	1673832	122		Chr15	586304	627769	41465							Chr9	2663131	2663132	1		Chr16	4829174	4829178	4
															Chr6	1688528	1688649	121		Chr11	1425773	1467230	41457							Chr9	2664602	2664603	1		Chr16	4978861	4978865	4
															Chr6	1930434	1930551	117		Chr6	7480363	7521810	41447							Chr9	2664679	2664680	1		Chr16	5354473	5354477	4
															Chr12	9333286	9333403	117		Chr9	3868735	3910166	41431							Chr9	2664897	2664898	1		Chr16	5727610	5727614	4
															Chr12	9314852	9314968	116		Chr10	5195029	5236457	41428							Chr9	2665122	2665123	1		Chr16	5728536	5728540	4
															Chr16	7874436	7874552	116		Chr10	1408759	1450037	41278							Chr9	2665124	2665125	1		Chr16	6130263	6130267	4
															Chr12	9432113	9432228	115		Chr2	7301864	7343111	41247							Chr9	2683979	2683980	1		Chr16	7782942	7782946	4
															Chr6	1670070	1670184	114		Chr17	6546090	6587110	41020							Chr9	2684011	2684012	1		Chr17	2607794	2607798	4
															Chr5	0	112	112		Chr3	7230296	7271297	41001							Chr9	2684014	2684015	1		Chr17	2816451	2816455	4
															Chr6	1052691	1052803	112		Chr3	3034223	3075210	40987							Chr11	4139378	4139379	1		Chr17	2840629	2840633	4
															Chr3	8771076	8771187	111		Chr12	264066	305000	40934							Chr11	4434361	4434362	1		Chr17	3514408	3514412	4
															Chr3	8804676	8804787	111		Chr13	2389779	2430672	40893							Chr11	5298277	5298278	1		Chr17	4808054	4808058	4
															Chr6	1371504	1371614	110		Chr6	7056963	7097833	40870							Chr12	6471267	6471268	1		Chr17	5515840	5515844	4
															Chr3	8721981	8722088	107		Chr2	7358775	7399639	40864							Chr13	2231569	2231570	1		Chr1	235357	235360	3
															Chr6	1650079	1650186	107		Chr6	5275200	5316037	40837							Chr13	2231638	2231639	1		Chr1	504041	504044	3
															Chr12	9634552	9634659	107		Chr10	1555060	1595874	40814							Chr13	2231765	2231766	1		Chr1	528672	528675	3
															Chr3	8805192	8805298	106		Chr15	833919	874703	40784							Chr13	2231836	2231837	1		Chr1	947459	947462	3
															Chr6	1800062	1800168	106		Chr3	4876957	4917696	40739							Chr13	2231861	2231862	1		Chr1	1416535	1416538	3
															Chr12	9773617	9773723	106		Chr14	958787	999522	40735							Chr13	2232297	2232298	1		Chr1	1455633	1455636	3
															Chr3	8603965	8604070	105		Chr9	1051688	1092275	40587							Chr13	2232331	2232332	1		Chr1	1570700	1570703	3
															Chr3	9155519	9155623	104		Chr9	530533	571090	40557							Chr13	2232560	2232561	1		Chr1	1679834	1679837	3
															Chr6	1953829	1953933	104		Chr14	2680189	2720699	40510							Chr13	2234454	2234455	1		Chr1	1839489	1839492	3
															Chr6	1959898	1960002	104		Chr10	5380404	5420909	40505							Chr13	2234569	2234570	1		Chr1	1914318	1914321	3
															Chr6	1500408	1500511	103		Chr12	3819935	3860397	40462							Chr13	2234603	2234604	1		Chr1	1947054	1947057	3
															Chr3	8609214	8609316	102		Chr14	1749585	1789947	40362							Chr13	2234896	2234897	1		Chr1	2191389	2191392	3
															Chr12	0	101	101		Chr1	5784341	5824636	40295							Chr13	2235970	2235971	1		Chr1	2200835	2200838	3
															Chr6	603178	603278	100		Chr15	2411926	2452202	40276							Chr14	3877476	3877477	1		Chr1	2201859	2201862	3
															Chr3	8529269	8529368	99		Chr7	4685613	4725858	40245							Chr14	3877490	3877491	1		Chr1	2681971	2681974	3
															Chr6	166307	166406	99		Chr7	4200737	4240845	40108							Chr14	3877514	3877515	1		Chr1	2688862	2688865	3
															Chr12	9326526	9326625	99		Chr1	2869249	2909338	40089							Chr15	1367412	1367413	1		Chr1	2729322	2729325	3
															Chr12	9739253	9739352	99		Chr2	7218069	7258144	40075							Chr15	1367486	1367487	1		Chr1	3369282	3369285	3
															Chr6	913091	913189	98		Chr12	9431188	9471228	40040							Chr15	1367520	1367521	1		Chr1	4199927	4199930	3
															Chr6	1442954	1443052	98		Chr10	3032990	3073018	40028							Chr15	1367897	1367898	1		Chr1	4576970	4576973	3
															Chr6	1900418	1900516	98		Chr12	1359913	1399915	40002							Chr15	1367908	1367909	1		Chr1	6045638	6045641	3
															Chr12	8910848	8910945	97		Chr17	4662571	4702566	39995							Chr15	1392846	1392847	1		Chr1	6056278	6056281	3
															Chr6	436030	436126	96		Chr13	1395894	1435639	39745							Chr15	1394830	1394831	1		Chr1	6334735	6334738	3
															Chr6	1650390	1650486	96		Chr3	2763102	2802815	39713							Chr15	1396574	1396575	1		Chr1	6407666	6407669	3
															Chr3	8756222	8756317	95		Chr1	6164341	6203960	39619							Chr15	1396766	1396767	1		Chr1	6495596	6495599	3
															Chr6	603580	603675	95		Chr9	6454033	6493620	39587							Chr15	1396872	1396873	1		Chr1	6703941	6703944	3
															Chr6	1330196	1330291	95		Chr2	1555837	1595416	39579							Chr15	1397603	1397604	1		Chr1	6885857	6885860	3
															Chr3	8582511	8582605	94		Chr17	5808567	5848115	39548							Chr15	1397815	1397816	1		Chr1	7112540	7112543	3
															Chr6	929576	929670	94		Chr16	5457131	5496561	39430							Chr15	1398780	1398781	1		Chr1	7518232	7518235	3
															Chr3	8985057	8985149	92		Chr9	2329055	2368466	39411							Chr15	1399668	1399669	1		Chr1	7766213	7766216	3
															Chr6	1960409	1960501	92		Chr12	7113429	7152832	39403							Chr15	1399718	1399719	1		Chr1	7927495	7927498	3
															Chr3	8933363	8933453	90		Chr1	2645903	2685294	39391							Chr15	1399792	1399793	1		Chr2	446893	446896	3
															Chr6	165777	165867	90		Chr16	2550863	2590223	39360							Chr15	1399951	1399952	1		Chr2	1053595	1053598	3
															Chr6	353934	354024	90		Chr14	2743904	2782919	39015							Chr15	1400102	1400103	1		Chr2	1883557	1883560	3
															Chr6	1663186	1663275	89		Chr12	4364811	4403771	38960							Chr15	1400436	1400437	1		Chr2	2905129	2905132	3
															Chr6	203324	203412	88		Chr16	753058	792007	38949							Chr15	1400449	1400450	1		Chr2	3161007	3161010	3
															Chr6	318861	318949	88		Chr10	2456926	2495843	38917							Chr15	1400624	1400625	1		Chr2	3172467	3172470	3
															Chr6	1531427	1531514	87		Chr13	4670891	4709707	38816							Chr15	4800143	4800144	1		Chr2	3626602	3626605	3
															Chr12	9474915	9475002	87		Chr2	2029111	2067922	38811							Chr15	4800668	4800669	1		Chr2	3664538	3664541	3
															Chr3	8604531	8604617	86		Chr10	3106503	3145155	38652							Chr15	6752288	6752289	1		Chr2	4115829	4115832	3
															Chr12	9672291	9672377	86		Chr6	4524438	4562930	38492							Chr15	6752381	6752382	1		Chr2	5670349	5670352	3
															Chr3	8612207	8612292	85		Chr15	4930235	4968706	38471							Chr15	6752696	6752697	1		Chr2	6063571	6063574	3
															Chr3	8566576	8566660	84		Chr6	4705865	4744240	38375							Chr15	6754595	6754596	1		Chr2	6171616	6171619	3
															Chr12	9731567	9731649	82		Chr1	7300503	7338694	38191							Chr15	6754619	6754620	1		Chr2	6253195	6253198	3
															Chr3	8619541	8619622	81		Chr17	2006242	2044344	38102							Chr15	6754629	6754630	1		Chr2	6690042	6690045	3
															Chr12	9323704	9323783	79		Chr16	294763	332856	38093							Chr15	6754659	6754660	1		Chr2	6794453	6794456	3
															Chr6	351227	351305	78		Chr5	1210116	1248197	38081							Chr15	6754668	6754669	1		Chr2	7576939	7576942	3
															Chr6	519339	519417	78		Chr15	4118004	4156079	38075							Chr15	6754679	6754680	1		Chr2	8081654	8081657	3
															Chr6	933267	933345	78		Chr3	2724976	2762983	38007							Chr15	6754729	6754730	1		Chr2	8215707	8215710	3
															Chr6	1293529	1293607	78		Chr14	3194831	3232787	37956							Chr15	6754735	6754736	1		Chr3	548317	548320	3
															Chr6	1763011	1763089	78		Chr12	6666617	6704508	37891							Chr15	6754775	6754776	1		Chr3	645205	645208	3
															Chr3	8762172	8762249	77		Chr12	1289647	1327536	37889							Chr15	6754793	6754794	1		Chr3	1861026	1861029	3
															Chr3	5217166	5217242	76		Chr1	4220176	4257995	37819							Chr15	6754827	6754828	1		Chr3	1940896	1940899	3
															Chr3	8845373	8845449	76		Chr2	8459317	8496967	37650							Chr15	6754849	6754850	1		Chr3	1966451	1966454	3
															Chr12	9254402	9254477	75		Chr7	6014702	6052334	37632							Chr15	6754879	6754880	1		Chr3	2734549	2734552	3
															Chr6	420076	420150	74		Chr3	2000278	2037896	37618							Chr15	6754890	6754891	1		Chr3	3534546	3534549	3
															Chr6	1046386	1046460	74		Chr10	5091299	5128909	37610							Chr15	6754911	6754912	1		Chr3	3690143	3690146	3
															Chr6	1609097	1609171	74		Chr6	2412301	2449891	37590							Chr15	6754948	6754949	1		Chr3	3935912	3935915	3
															Chr3	5561159	5561232	73		Chr12	9202484	9240026	37542							Chr15	6754971	6754972	1		Chr3	4683632	4683635	3
															Chr12	9362456	9362529	73		Chr15	6779549	6817048	37499							Chr15	6755022	6755023	1		Chr3	5761572	5761575	3
															Chr3	8724231	8724303	72		Chr9	5328660	5366148	37488							Chr15	6755031	6755032	1		Chr3	5763299	5763302	3
															Chr6	1826069	1826141	72		Chr1	5085969	5123424	37455							Chr15	6755097	6755098	1		Chr3	7591370	7591373	3
															Chr12	9227356	9227428	72		Chr11	4381797	4419206	37409							Chr15	6755119	6755120	1		Chr3	8240904	8240907	3
															Chr12	9358829	9358901	72		Chr10	6421519	6458859	37340							Chr15	6755123	6755124	1		Chr3	8422017	8422020	3
															Chr6	483370	483441	71		Chr16	5865347	5902638	37291							Chr15	6755130	6755131	1		Chr3	8642649	8642652	3
															Chr6	1570028	1570099	71		Chr8	841488	878777	37289							Chr15	6755169	6755170	1		Chr3	8839338	8839341	3
															Chr7	4738714	4738784	70		Chr1	7415312	7452586	37274							Chr15	6755171	6755172	1		Chr4	201	204	3
															Chr6	519836	519905	69		Chr3	1290420	1327630	37210							Chr15	6755250	6755251	1		Chr4	19608	19611	3
															Chr6	1583353	1583422	69		Chr15	442787	479973	37186							Chr15	6755268	6755269	1		Chr4	45774	45777	3
															Chr6	1925866	1925934	68		Chr17	1937654	1974768	37114							Chr15	6947910	6947911	1		Chr4	88491	88494	3
															Chr6	1931799	1931867	68		Chr16	4966459	5003545	37086							Chr15	6948066	6948067	1		Chr4	93374	93377	3
															Chr6	319339	319405	66		Chr3	2931520	2968598	37078							Chr15	6948124	6948125	1		Chr4	222675	222678	3
															Chr6	1295851	1295917	66		Chr13	5157511	5194510	36999							Chr17	6857606	6857607	1		Chr4	675833	675836	3
															Chr6	1683030	1683096	66		Chr3	7038784	7075782	36998							Chr17	6857625	6857626	1		Chr4	1194271	1194274	3
															Chr12	9388001	9388067	66		Chr9	2863692	2900677	36985							Chr17	6857638	6857639	1		Chr4	1575755	1575758	3
															Chr6	148274	148338	64		Chr1	4065079	4101884	36805												Chr4	1608614	1608617	3
															Chr6	1664197	1664261	64		Chr5	55219	91880	36661												Chr4	1941129	1941132	3
															Chr12	9326703	9326767	64		Chr9	3257645	3294304	36659												Chr4	1942621	1942624	3
															Chr12	9476350	9476414	64		Chr2	7097079	7133714	36635												Chr4	1942662	1942665	3
															Chr3	8986672	8986734	62		Chr13	4199422	4236025	36603												Chr4	1944601	1944604	3
															Chr6	519229	519291	62		Chr10	4967882	5004374	36492												Chr4	1963206	1963209	3
															Chr11	4177651	4177713	62		Chr12	3367613	3404006	36393												Chr4	2229237	2229240	3
															Chr6	1690226	1690287	61		Chr15	2231819	2268155	36336												Chr4	2548395	2548398	3
															Chr12	9707888	9707949	61		Chr16	3124628	3160948	36320												Chr4	3676830	3676833	3
															Chr3	8528502	8528562	60		Chr1	5955593	5991817	36224												Chr4	3677341	3677344	3
															Chr3	8608794	8608854	60		Chr12	4554248	4590455	36207												Chr4	3899008	3899011	3
															Chr6	1646822	1646882	60		Chr2	4338847	4375052	36205												Chr5	66195	66198	3
															Chr3	8530971	8531030	59		Chr15	5051832	5087892	36060												Chr5	108694	108697	3
															Chr3	9124522	9124581	59		Chr1	6860821	6896804	35983												Chr5	322253	322256	3
															Chr12	9315339	9315398	59		Chr12	8579935	8615848	35913												Chr5	491089	491092	3
															Chr6	351337	351395	58		Chr2	8071517	8107364	35847												Chr5	514030	514033	3
															Chr6	521346	521404	58		Chr2	4910559	4946402	35843												Chr5	783007	783010	3
															Chr3	8978870	8978927	57		Chr9	752482	788298	35816												Chr5	1180495	1180498	3
															Chr6	1475809	1475866	57		Chr5	3111593	3147335	35742												Chr5	1742347	1742350	3
															Chr2	4253351	4253407	56		Chr7	731051	766782	35731												Chr5	1742729	1742732	3
															Chr3	5566687	5566743	56		Chr17	5152184	5187897	35713												Chr5	1750984	1750987	3
															Chr3	8722709	8722765	56		Chr12	7555664	7591355	35691												Chr5	1810642	1810645	3
															Chr3	8807103	8807159	56		Chr2	7179315	7214908	35593												Chr5	1843111	1843114	3
															Chr6	712754	712810	56		Chr5	940975	976477	35502												Chr5	2777655	2777658	3
															Chr12	9630551	9630607	56		Chr10	5310730	5346119	35389												Chr5	2898513	2898516	3
															Chr6	252690	252745	55		Chr6	1153891	1189277	35386												Chr5	2904498	2904501	3
															Chr6	1532208	1532263	55		Chr7	6391801	6427153	35352												Chr5	3043461	3043464	3
															Chr12	8923123	8923178	55		Chr6	1277834	1313171	35337												Chr5	3112602	3112605	3
															Chr12	9129782	9129837	55		Chr8	3756226	3791553	35327												Chr5	3382319	3382322	3
															Chr6	1074498	1074552	54		Chr15	355214	390370	35156												Chr6	1298121	1298124	3
															Chr12	9708959	9709013	54		Chr12	1475794	1510742	34948												Chr6	2205927	2205930	3
															Chr3	8564245	8564298	53		Chr6	5958826	5993675	34849												Chr6	3618715	3618718	3
															Chr3	8724145	8724198	53		Chr5	1349920	1384766	34846												Chr6	3824303	3824306	3
															Chr6	359926	359979	53		Chr10	4729810	4764439	34629												Chr6	4050942	4050945	3
															Chr6	1583894	1583947	53		Chr1	5825704	5860302	34598												Chr6	4361868	4361871	3
															Chr6	1624108	1624161	53		Chr12	9242514	9277078	34564												Chr6	4373904	4373907	3
															Chr12	9467906	9467959	53		Chr9	5662276	5696771	34495												Chr6	5392698	5392701	3
															Chr3	9087515	9087567	52		Chr15	2936059	2970540	34481												Chr6	5396393	5396396	3
															Chr12	9578201	9578253	52		Chr6	1802174	1836646	34472												Chr6	5728998	5729001	3
															Chr6	268003	268054	51		Chr6	3431797	3466215	34418												Chr6	6043161	6043164	3
															Chr12	9287299	9287350	51		Chr10	210712	245119	34407												Chr6	6244565	6244568	3
															Chr6	1415065	1415115	50		Chr8	100972	135351	34379												Chr6	6494935	6494938	3
															Chr6	1449744	1449794	50		Chr4	2286257	2320623	34366												Chr6	6528980	6528983	3
															Chr6	33667	33716	49		Chr4	1314359	1348587	34228												Chr6	6876760	6876763	3
															Chr6	658612	658661	49		Chr13	5383799	5418026	34227												Chr6	7997044	7997047	3
															Chr6	1590800	1590849	49		Chr7	384843	418978	34135												Chr6	8091472	8091475	3
															Chr6	1664699	1664748	49		Chr12	2826206	2860321	34115												Chr6	8290593	8290596	3
															Chr12	9351091	9351140	49		Chr13	4972796	5006910	34114												Chr6	8498677	8498680	3
															Chr3	8631826	8631874	48		Chr15	40567	74570	34003												Chr6	8539185	8539188	3
															Chr3	8808372	8808420	48		Chr16	5119890	5153785	33895												Chr6	8907973	8907976	3
															Chr3	9078186	9078234	48		Chr14	3107159	3141018	33859												Chr7	344768	344771	3
															Chr6	355340	355388	48		Chr16	7028330	7062151	33821												Chr7	737820	737823	3
															Chr6	1900593	1900641	48		Chr4	969168	1002878	33710												Chr7	740149	740152	3
															Chr3	8824776	8824823	47		Chr9	3132284	3165991	33707												Chr7	922885	922888	3
															Chr6	529448	529495	47		Chr8	2729831	2763346	33515												Chr7	1280357	1280360	3
															Chr6	1365806	1365853	47		Chr7	6144172	6177684	33512												Chr7	1371979	1371982	3
															Chr6	1497065	1497112	47		Chr11	2630305	2663791	33486												Chr7	2168173	2168176	3
															Chr12	9538959	9539006	47		Chr17	4952681	4986166	33485												Chr7	2504203	2504206	3
															Chr12	9703618	9703665	47		Chr12	5654910	5688239	33329												Chr7	2601528	2601531	3
															Chr3	8722135	8722181	46		Chr15	3631832	3665142	33310												Chr7	2631480	2631483	3
															Chr12	9728226	9728272	46		Chr10	2413115	2446323	33208												Chr7	2771816	2771819	3
															Chr6	413871	413916	45		Chr4	223999	257149	33150												Chr7	2803695	2803698	3
															Chr6	1666435	1666480	45		Chr12	6065453	6098584	33131												Chr7	3242523	3242526	3
															Chr3	9116579	9116623	44		Chr7	3901597	3934710	33113												Chr7	3681642	3681645	3
															Chr3	9136302	9136346	44		Chr6	1699075	1732182	33107												Chr7	3797309	3797312	3
															Chr6	761537	761581	44		Chr10	2930116	2963219	33103												Chr7	3849052	3849055	3
															Chr6	927495	927539	44		Chr12	8527658	8560726	33068												Chr7	3878593	3878596	3
															Chr6	1383342	1383386	44		Chr3	1467933	1500979	33046												Chr7	5263809	5263812	3
															Chr12	9263567	9263611	44		Chr3	3184742	3217761	33019												Chr7	6392532	6392535	3
															Chr12	9475980	9476024	44		Chr1	4428283	4461289	33006												Chr7	6462480	6462483	3
															Chr12	9726007	9726051	44		Chr8	3926736	3959692	32956												Chr8	73253	73256	3
															Chr6	334310	334353	43		Chr11	1916316	1949259	32943												Chr8	133558	133561	3
															Chr6	1801280	1801323	43		Chr3	1768144	1801075	32931												Chr8	324347	324350	3
															Chr3	8618643	8618685	42		Chr12	2924065	2956946	32881												Chr8	325023	325026	3
															Chr3	8722194	8722236	42		Chr12	4801248	4834123	32875												Chr8	813973	813976	3
															Chr6	1652901	1652943	42		Chr13	4738788	4771613	32825												Chr8	1302214	1302217	3
															Chr12	9340028	9340070	42		Chr7	1032698	1065422	32724												Chr8	1881696	1881699	3
															Chr3	8562966	8563007	41		Chr3	5411015	5443635	32620												Chr8	2463806	2463809	3
															Chr3	8981835	8981876	41		Chr15	2835826	2868423	32597												Chr8	3389061	3389064	3
															Chr6	1455588	1455629	41		Chr13	1818689	1851256	32567												Chr8	3445461	3445464	3
															Chr6	1689586	1689627	41		Chr3	150787	183297	32510												Chr8	3958737	3958740	3
															Chr12	9158042	9158083	41		Chr12	3642349	3674844	32495												Chr8	3961126	3961129	3
															Chr12	9471430	9471471	41		Chr7	3633138	3665620	32482												Chr8	3969694	3969697	3
															Chr6	1070926	1070966	40		Chr11	199412	231882	32470												Chr8	4315478	4315481	3
															Chr6	1495545	1495585	40		Chr4	833659	866099	32440												Chr9	22281	22284	3
															Chr6	1959712	1959752	40		Chr17	6144030	6176449	32419												Chr9	32657	32660	3
															Chr12	9206747	9206787	40		Chr8	1815643	1848016	32373												Chr9	282108	282111	3
															Chr12	9539191	9539231	40		Chr4	1998106	2030475	32369												Chr9	505902	505905	3
															Chr12	9726882	9726922	40		Chr5	1573114	1605460	32346												Chr9	506600	506603	3
															Chr3	8805342	8805381	39		Chr11	3714734	3747065	32331												Chr9	507927	507930	3
															Chr3	8933482	8933521	39		Chr3	2610382	2642665	32283												Chr9	831257	831260	3
															Chr3	8950843	8950882	39		Chr2	8552547	8584797	32250												Chr9	1042750	1042753	3
															Chr6	395752	395791	39		Chr13	2516926	2549173	32247												Chr9	1154476	1154479	3
															Chr6	1593711	1593750	39		Chr8	1540087	1572240	32153												Chr9	1225693	1225696	3
															Chr12	9722699	9722738	39		Chr12	2718171	2750318	32147												Chr9	1730354	1730357	3
															Chr12	9732793	9732832	39		Chr8	4130811	4162947	32136												Chr9	2017318	2017321	3
															Chr3	8535411	8535449	38		Chr9	4330796	4362861	32065												Chr9	2189892	2189895	3
															Chr3	8801870	8801908	38		Chr8	3723196	3755203	32007												Chr9	2411848	2411851	3
															Chr6	1461670	1461708	38		Chr8	2276859	2308691	31832												Chr9	2505271	2505274	3
															Chr6	1676779	1676817	38		Chr13	3820660	3852473	31813												Chr9	2680458	2680461	3
															Chr12	9336861	9336899	38		Chr2	6366139	6397950	31811												Chr9	3165476	3165479	3
															Chr12	9732603	9732641	38		Chr17	4407743	4439554	31811												Chr9	3470778	3470781	3
															Chr3	8985780	8985817	37		Chr12	5969684	6001468	31784												Chr9	3848857	3848860	3
															Chr6	1688823	1688860	37		Chr6	3879479	3911241	31762												Chr9	3965379	3965382	3
															Chr6	1924208	1924245	37		Chr6	8078000	8109747	31747												Chr9	4567656	4567659	3
															Chr6	6422385	6422422	37		Chr13	3208106	3239845	31739												Chr9	4624773	4624776	3
															Chr17	6194794	6194831	37		Chr9	4042430	4074131	31701												Chr9	4727854	4727857	3
															Chr3	8804621	8804657	36		Chr16	2350446	2382071	31625												Chr9	4751634	4751637	3
															Chr6	1316734	1316770	36		Chr10	414940	446533	31593												Chr9	4811789	4811792	3
															Chr6	1802877	1802913	36		Chr6	7385061	7416583	31522												Chr9	4945352	4945355	3
															Chr6	164585	164620	35		Chr9	6024894	6056356	31462												Chr9	5041642	5041645	3
															Chr6	331557	331592	35		Chr10	6460050	6491478	31428												Chr9	5320412	5320415	3
															Chr6	1584077	1584112	35		Chr16	7642509	7673886	31377												Chr9	6234288	6234291	3
															Chr12	9758588	9758623	35		Chr1	1610241	1641608	31367												Chr9	6463483	6463486	3
															Chr3	8530853	8530887	34		Chr2	3867860	3899221	31361												Chr9	6513453	6513456	3
															Chr3	8543729	8543763	34		Chr5	180603	211918	31315												Chr9	6683827	6683830	3
															Chr6	1896935	1896969	34		Chr9	5542567	5573857	31290												Chr9	6686919	6686922	3
															Chr6	1942183	1942217	34		Chr2	614300	645510	31210												Chr9	6731304	6731307	3
															Chr12	9476137	9476171	34		Chr13	4466752	4497951	31199												Chr10	353889	353892	3
															Chr3	8602641	8602674	33		Chr17	4512275	4543390	31115												Chr10	837557	837560	3
															Chr3	8803703	8803736	33		Chr7	2439073	2470159	31086												Chr10	1496131	1496134	3
															Chr6	282785	282818	33		Chr11	2927055	2958099	31044												Chr10	1581370	1581373	3
															Chr6	524899	524932	33		Chr3	9030790	9061793	31003												Chr10	2841461	2841464	3
															Chr6	1583732	1583765	33		Chr14	249299	280291	30992												Chr10	3095737	3095740	3
															Chr12	9662913	9662946	33		Chr12	9788592	9819543	30951												Chr10	3256094	3256097	3
															Chr3	8766252	8766284	32		Chr6	3741898	3772578	30680												Chr10	4416355	4416358	3
															Chr6	934721	934753	32		Chr4	722313	752979	30666												Chr10	4716051	4716054	3
															Chr6	1041912	1041944	32		Chr15	744740	775387	30647												Chr10	5864309	5864312	3
															Chr6	1435422	1435454	32		Chr3	5682125	5712725	30600												Chr10	6117713	6117716	3
															Chr6	1581848	1581880	32		Chr11	4814645	4845211	30566												Chr11	171399	171402	3
															Chr12	9228337	9228369	32		Chr14	584191	614755	30564												Chr11	215448	215451	3
															Chr12	9455081	9455113	32		Chr7	4393586	4424118	30532												Chr11	226849	226852	3
															Chr12	9548668	9548700	32		Chr11	313923	344436	30513												Chr11	291616	291619	3
															Chr3	8836606	8836637	31		Chr8	4195246	4225741	30495												Chr11	654392	654395	3
															Chr6	1273927	1273958	31		Chr16	1833333	1863826	30493												Chr11	1031640	1031643	3
															Chr6	1344494	1344525	31		Chr2	6895215	6925602	30387												Chr11	1163410	1163413	3
															Chr6	1375195	1375226	31		Chr16	6364735	6395076	30341												Chr11	2036250	2036253	3
															Chr12	9577611	9577642	31		Chr12	8311156	8341472	30316												Chr11	2102576	2102579	3
															Chr3	8531880	8531910	30		Chr5	2647039	2677339	30300												Chr11	2180529	2180532	3
															Chr3	8760518	8760548	30		Chr6	8527357	8557651	30294												Chr11	2288663	2288666	3
															Chr3	8775277	8775307	30		Chr1	5723022	5753291	30269												Chr11	2352804	2352807	3
															Chr3	8991601	8991631	30		Chr10	3574695	3604936	30241												Chr11	2741605	2741608	3
															Chr6	521158	521188	30		Chr14	467456	497688	30232												Chr11	2756944	2756947	3
															Chr6	1520633	1520663	30		Chr11	1020586	1050752	30166												Chr11	2798318	2798321	3
															Chr6	1771233	1771263	30		Chr7	1939904	1970019	30115												Chr11	4230725	4230728	3
															Chr12	9290241	9290271	30		Chr10	6503918	6533904	29986												Chr11	4502230	4502233	3
															Chr12	9463217	9463247	30		Chr6	7630391	7660285	29894												Chr11	4511849	4511852	3
															Chr3	8807592	8807621	29		Chr2	3782637	3812420	29783												Chr11	5006462	5006465	3
															Chr3	8987414	8987443	29		Chr1	469329	499109	29780												Chr11	5027706	5027709	3
															Chr6	383019	383048	29		Chr14	2430051	2459818	29767												Chr12	347449	347452	3
															Chr6	614790	614819	29		Chr14	3745961	3775728	29767												Chr12	613883	613886	3
															Chr6	1383117	1383146	29		Chr8	4394400	4424154	29754												Chr12	1124044	1124047	3
															Chr11	5298236	5298265	29		Chr6	1763915	1793650	29735												Chr12	1822816	1822819	3
															Chr12	9264476	9264505	29		Chr12	2221759	2251458	29699												Chr12	2168439	2168442	3
															Chr3	8529193	8529221	28		Chr15	2366639	2396313	29674												Chr12	2434833	2434836	3
															Chr3	8615734	8615762	28		Chr10	2103286	2132956	29670												Chr12	2499027	2499030	3
															Chr6	843033	843061	28		Chr5	1714386	1744040	29654												Chr12	3126219	3126222	3
															Chr12	6573359	6573387	28		Chr16	5090149	5119662	29513												Chr12	3213380	3213383	3
															Chr12	9640213	9640241	28		Chr17	173925	203388	29463												Chr12	3255837	3255840	3
															Chr3	8643431	8643458	27		Chr7	4612905	4642332	29427												Chr12	3336920	3336923	3
															Chr3	8792647	8792674	27		Chr10	1078407	1107799	29392												Chr12	3916441	3916444	3
															Chr6	692317	692344	27		Chr11	462282	491636	29354												Chr12	4484541	4484544	3
															Chr6	715625	715652	27		Chr13	1748614	1777898	29284												Chr12	4845233	4845236	3
															Chr6	764314	764341	27		Chr1	3645225	3674503	29278												Chr12	5203810	5203813	3
															Chr6	933455	933482	27		Chr8	2941674	2970806	29132												Chr12	5233325	5233328	3
															Chr6	960597	960624	27		Chr3	6397459	6426589	29130												Chr12	5386138	5386141	3
															Chr6	1624172	1624199	27		Chr13	4308364	4337433	29069												Chr12	6022801	6022804	3
															Chr6	1658960	1658987	27		Chr3	7081831	7110898	29067												Chr12	6370929	6370932	3
															Chr6	331709	331735	26		Chr7	1000254	1029320	29066												Chr12	6435986	6435989	3
															Chr6	340108	340134	26		Chr11	3774196	3803215	29019												Chr12	6482975	6482978	3
															Chr6	345438	345464	26		Chr1	5589921	5618907	28986												Chr12	6496539	6496542	3
															Chr6	1664337	1664363	26		Chr1	2321909	2350891	28982												Chr12	6551107	6551110	3
															Chr6	1949216	1949242	26		Chr4	2895805	2924626	28821												Chr12	6574102	6574105	3
															Chr6	1978211	1978237	26		Chr8	47773	76555	28782												Chr12	7002900	7002903	3
															Chr6	6342813	6342839	26		Chr17	2360102	2388883	28781												Chr12	7328982	7328985	3
															Chr12	9228097	9228123	26		Chr12	94979	123707	28728												Chr12	8302403	8302406	3
															Chr3	8992851	8992876	25		Chr8	344224	372935	28711												Chr12	8322919	8322922	3
															Chr6	1500310	1500335	25		Chr2	7984118	8012826	28708												Chr12	8446171	8446174	3
															Chr12	9254762	9254787	25		Chr3	764477	793150	28673												Chr12	8877380	8877383	3
															Chr12	9329489	9329514	25		Chr15	6307805	6336434	28629												Chr12	9672767	9672770	3
															Chr12	9543274	9543299	25		Chr6	2045227	2073812	28585												Chr12	9707852	9707855	3
															Chr12	9662153	9662178	25		Chr12	1580270	1608744	28474												Chr13	65656	65659	3
															Chr3	8842260	8842284	24		Chr10	6598167	6626630	28463												Chr13	251558	251561	3
															Chr3	8849873	8849897	24		Chr9	6738623	6767037	28414												Chr13	343818	343821	3
															Chr3	8991421	8991445	24		Chr1	963958	992295	28337												Chr13	802819	802822	3
															Chr6	324123	324147	24		Chr13	2171518	2199797	28279												Chr13	980136	980139	3
															Chr6	1375746	1375770	24		Chr7	6324255	6352529	28274												Chr13	1268443	1268446	3
															Chr6	1414657	1414681	24		Chr1	3293090	3321340	28250												Chr13	1323545	1323548	3
															Chr6	1441895	1441919	24		Chr16	820891	849128	28237												Chr13	1348330	1348333	3
															Chr6	1566398	1566422	24		Chr8	2226177	2254401	28224												Chr13	1364947	1364950	3
															Chr6	1650324	1650348	24		Chr9	4228538	4256727	28189												Chr13	2496347	2496350	3
															Chr12	9075242	9075266	24		Chr6	3773023	3801210	28187												Chr13	2878508	2878511	3
															Chr12	9252480	9252504	24		Chr12	2165658	2193811	28153												Chr13	3184996	3184999	3
															Chr3	8635645	8635668	23		Chr12	2339934	2368065	28131												Chr13	3452640	3452643	3
															Chr3	8720625	8720648	23		Chr1	2091353	2119470	28117												Chr13	3483988	3483991	3
															Chr3	8803382	8803405	23		Chr14	2268011	2296105	28094												Chr13	3837162	3837165	3
															Chr3	8828040	8828063	23		Chr7	2933270	2961336	28066												Chr13	4075239	4075242	3
															Chr3	9104681	9104704	23		Chr17	6405537	6433583	28046												Chr13	4146783	4146786	3
															Chr3	9151353	9151376	23		Chr1	1494660	1522630	27970												Chr13	4462007	4462010	3
															Chr6	814554	814577	23		Chr12	1046882	1074849	27967												Chr13	4522933	4522936	3
															Chr6	1070064	1070087	23		Chr6	8021295	8049236	27941												Chr13	4811255	4811258	3
															Chr6	1651528	1651551	23		Chr6	488894	516751	27857												Chr13	4975917	4975920	3
															Chr6	1669718	1669741	23		Chr15	4171365	4199222	27857												Chr13	5068800	5068803	3
															Chr12	9201370	9201393	23		Chr12	1414171	1442010	27839												Chr13	5366952	5366955	3
															Chr6	1788724	1788746	22		Chr6	8232856	8260514	27658												Chr13	5394189	5394192	3
															Chr6	1795224	1795246	22		Chr9	6152220	6179850	27630												Chr14	52612	52615	3
															Chr12	776748	776770	22		Chr16	629734	657342	27608												Chr14	302734	302737	3
															Chr12	9239084	9239106	22		Chr7	2069390	2096978	27588												Chr14	538587	538590	3
															Chr12	9351812	9351834	22		Chr11	893650	921208	27558												Chr14	1165095	1165098	3
															Chr16	1228685	1228707	22		Chr12	3447514	3475063	27549												Chr14	1755375	1755378	3
															Chr3	8581408	8581429	21		Chr4	461539	489064	27525												Chr14	1758104	1758107	3
															Chr3	8606705	8606726	21		Chr5	2105584	2133072	27488												Chr14	2275830	2275833	3
															Chr3	8611738	8611759	21		Chr9	25833	53319	27486												Chr14	2781373	2781376	3
															Chr6	1304496	1304517	21		Chr6	2344821	2372221	27400												Chr14	3187654	3187657	3
															Chr6	1445083	1445104	21		Chr6	4305848	4333235	27387												Chr14	3349888	3349891	3
															Chr6	1678770	1678791	21		Chr17	6497359	6524694	27335												Chr14	3356264	3356267	3
															Chr6	1687553	1687574	21		Chr9	3177553	3204860	27307												Chr14	3463612	3463615	3
															Chr12	9570231	9570252	21		Chr12	3298269	3325575	27306												Chr14	3863501	3863504	3
															Chr12	9570539	9570560	21		Chr12	1985170	2012434	27264												Chr15	59149	59152	3
															Chr12	9711692	9711713	21		Chr4	127674	154877	27203												Chr15	84255	84258	3
															Chr3	8502382	8502402	20		Chr6	784818	811970	27152												Chr15	84269	84272	3
															Chr3	8796501	8796521	20		Chr11	4564454	4591594	27140												Chr15	126038	126041	3
															Chr3	8954571	8954591	20		Chr8	3266639	3293707	27068												Chr15	162042	162045	3
															Chr3	8957111	8957131	20		Chr2	3822140	3849201	27061												Chr15	276579	276582	3
															Chr3	9030109	9030129	20		Chr17	3393335	3420348	27013												Chr15	307336	307339	3
															Chr6	657687	657707	20		Chr7	2115688	2142690	27002												Chr15	316370	316373	3
															Chr6	1069382	1069402	20		Chr15	6435861	6462818	26957												Chr15	592794	592797	3
															Chr6	1081032	1081052	20		Chr1	760398	787351	26953												Chr15	705005	705008	3
															Chr6	1471521	1471541	20		Chr17	687110	714046	26936												Chr15	816455	816458	3
															Chr6	1695823	1695843	20		Chr16	3590155	3617086	26931												Chr15	849671	849674	3
															Chr6	1900746	1900766	20		Chr1	6969721	6996602	26881												Chr15	1302697	1302700	3
															Chr6	1943579	1943599	20		Chr16	2972696	2999534	26838												Chr15	1367614	1367617	3
															Chr12	9255389	9255409	20		Chr15	3042146	3068964	26818												Chr15	1436087	1436090	3
															Chr12	9312540	9312560	20		Chr15	249744	276554	26810												Chr15	2352394	2352397	3
															Chr12	9470451	9470471	20		Chr15	292310	319105	26795												Chr15	2362052	2362055	3
															Chr12	9716452	9716472	20		Chr10	5155873	5182598	26725												Chr15	2367621	2367624	3
															Chr3	8971040	8971059	19		Chr15	4294035	4320695	26660												Chr15	2367788	2367791	3
															Chr4	773410	773429	19		Chr6	5783311	5809903	26592												Chr15	2384359	2384362	3
															Chr6	434578	434597	19		Chr4	606900	633466	26566												Chr15	2656587	2656590	3
															Chr6	1074907	1074926	19		Chr12	3150047	3176613	26566												Chr15	2658213	2658216	3
															Chr12	9475644	9475663	19		Chr3	2229189	2255721	26532												Chr15	2724244	2724247	3
															Chr12	9478717	9478736	19		Chr12	6761600	6788059	26459												Chr15	3104881	3104884	3
															Chr12	9262683	9262701	18		Chr4	379655	406109	26454												Chr15	4362783	4362786	3
															Chr12	9351892	9351910	18		Chr8	3355326	3381770	26444												Chr15	4442255	4442258	3
															Chr3	8766601	8766618	17		Chr16	5419857	5446301	26444												Chr15	4498477	4498480	3
															Chr3	8825969	8825986	17		Chr4	879707	906122	26415												Chr15	4577398	4577401	3
															Chr3	8985209	8985226	17		Chr1	7462640	7489050	26410												Chr15	5171764	5171767	3
															Chr6	319414	319431	17		Chr14	1517904	1544314	26410												Chr15	5181082	5181085	3
															Chr6	415331	415348	17		Chr14	2320765	2347119	26354												Chr15	5186568	5186571	3
															Chr6	651586	651603	17		Chr16	6766844	6793067	26223												Chr15	5206701	5206704	3
															Chr6	673440	673457	17		Chr5	1487815	1514024	26209												Chr15	5293772	5293775	3
															Chr6	689340	689357	17		Chr17	2780116	2806305	26189												Chr15	5905859	5905862	3
															Chr6	1930384	1930401	17		Chr7	3547537	3573699	26162												Chr15	6380471	6380474	3
															Chr11	2215464	2215481	17		Chr3	6648637	6674779	26142												Chr15	6435676	6435679	3
															Chr12	9086512	9086529	17		Chr4	1019145	1045265	26120												Chr15	6480937	6480940	3
															Chr12	9707760	9707777	17		Chr16	5011670	5037722	26052												Chr15	6519787	6519790	3
															Chr3	8727960	8727976	16		Chr13	3114479	3140521	26042												Chr15	6680880	6680883	3
															Chr3	8806800	8806816	16		Chr1	5860792	5886764	25972												Chr15	6789793	6789796	3
															Chr3	8857362	8857378	16		Chr3	7850443	7876415	25972												Chr15	6820355	6820358	3
															Chr3	8936287	8936303	16		Chr3	4439560	4465468	25908												Chr15	6839325	6839328	3
															Chr6	1468870	1468886	16		Chr1	7006834	7032736	25902												Chr15	6862184	6862187	3
															Chr6	1645758	1645774	16		Chr6	2122107	2148005	25898												Chr15	6874332	6874335	3
															Chr6	1679819	1679835	16		Chr1	8072691	8098572	25881												Chr15	6878591	6878594	3
															Chr12	940212	940228	16		Chr13	2779055	2804834	25779												Chr15	6878974	6878977	3
															Chr12	9631848	9631864	16		Chr14	931869	957602	25733												Chr15	6882883	6882886	3
															Chr3	8824990	8825005	15		Chr2	857385	883081	25696												Chr16	64	67	3
															Chr3	9039806	9039821	15		Chr4	178943	204628	25685												Chr16	46570	46573	3
															Chr6	1018517	1018532	15		Chr6	3011977	3037634	25657												Chr16	395908	395911	3
															Chr6	1374702	1374717	15		Chr1	7583450	7609094	25644												Chr16	446469	446472	3
															Chr6	1447026	1447041	15		Chr1	5513033	5538630	25597												Chr16	1024029	1024032	3
															Chr6	1664625	1664640	15		Chr12	3582954	3608521	25567												Chr16	1241057	1241060	3
															Chr11	4183667	4183682	15		Chr9	2600076	2625638	25562												Chr16	1694036	1694039	3
															Chr12	9392658	9392673	15		Chr1	3261756	3287310	25554												Chr16	2086019	2086022	3
															Chr6	282057	282071	14		Chr6	3316977	3342531	25554												Chr16	2167905	2167908	3
															Chr6	557986	558000	14		Chr15	6044437	6069956	25519												Chr16	2365297	2365300	3
															Chr6	1285962	1285976	14		Chr15	1878089	1903576	25487												Chr16	2708455	2708458	3
															Chr6	1382645	1382659	14		Chr11	4967710	4993152	25442												Chr16	3339632	3339635	3
															Chr6	1435663	1435677	14		Chr3	6448309	6473738	25429												Chr16	3346389	3346392	3
															Chr6	1461820	1461834	14		Chr3	4337047	4362453	25406												Chr16	3401803	3401806	3
															Chr6	1593370	1593384	14		Chr9	1762811	1788190	25379												Chr16	3748841	3748844	3
															Chr12	9280325	9280339	14		Chr3	1581616	1606991	25375												Chr16	3799896	3799899	3
															Chr16	3726290	3726304	14		Chr16	2921524	2946866	25342												Chr16	3817948	3817951	3
															Chr3	8618854	8618867	13		Chr15	718955	744262	25307												Chr16	4097530	4097533	3
															Chr6	355061	355074	13		Chr15	406771	432014	25243												Chr16	4135495	4135498	3
															Chr6	680158	680171	13		Chr14	761171	786387	25216												Chr16	4181907	4181910	3
															Chr6	731233	731246	13		Chr2	8118439	8143645	25206												Chr16	4208748	4208751	3
															Chr6	747424	747437	13		Chr3	3540198	3565297	25099												Chr16	4228170	4228173	3
															Chr6	1374573	1374586	13		Chr12	1260331	1285402	25071												Chr16	4903263	4903266	3
															Chr6	1448846	1448859	13		Chr9	5453727	5478796	25069												Chr16	5376212	5376215	3
															Chr6	1583588	1583601	13		Chr3	4982271	5007270	24999												Chr16	5641347	5641350	3
															Chr6	1593846	1593859	13		Chr7	5542170	5567147	24977												Chr16	6492154	6492157	3
															Chr6	1683224	1683237	13		Chr2	5351058	5376002	24944												Chr16	7517817	7517820	3
															Chr6	1956152	1956165	13		Chr11	4004092	4029022	24930												Chr16	7542082	7542085	3
															Chr12	9394119	9394132	13		Chr12	9308482	9333410	24928												Chr16	7763765	7763768	3
															Chr12	9413480	9413493	13		Chr12	5194612	5219473	24861												Chr17	200299	200302	3
															Chr12	9430691	9430704	13		Chr6	2304227	2329087	24860												Chr17	240394	240397	3
															Chr15	5082842	5082855	13		Chr3	438619	463443	24824												Chr17	314129	314132	3
															Chr1	7963810	7963822	12		Chr16	1291672	1316488	24816												Chr17	521905	521908	3
															Chr3	8308108	8308120	12		Chr13	814334	839098	24764												Chr17	1123463	1123466	3
															Chr3	8605662	8605674	12		Chr2	3315028	3339761	24733												Chr17	1416100	1416103	3
															Chr3	8715873	8715885	12		Chr14	3015819	3040543	24724												Chr17	1462021	1462024	3
															Chr3	8762938	8762950	12		Chr16	4645667	4670364	24697												Chr17	1538015	1538018	3
															Chr3	8844130	8844142	12		Chr12	1140317	1164987	24670												Chr17	1691909	1691912	3
															Chr3	8851140	8851152	12		Chr8	2810020	2834670	24650												Chr17	2075891	2075894	3
															Chr3	8967088	8967100	12		Chr7	3665777	3690365	24588												Chr17	2415742	2415745	3
															Chr6	165724	165736	12		Chr3	8956509	8981037	24528												Chr17	2614902	2614905	3
															Chr6	165935	165947	12		Chr3	697742	722241	24499												Chr17	2789899	2789902	3
															Chr6	173414	173426	12		Chr6	3361347	3385786	24439												Chr17	3056444	3056447	3
															Chr6	274489	274501	12		Chr6	921472	945827	24355												Chr17	3547955	3547958	3
															Chr6	1379764	1379776	12		Chr6	5064686	5089033	24347												Chr17	4260423	4260426	3
															Chr6	1521674	1521686	12		Chr16	5301948	5326252	24304												Chr17	5257786	5257789	3
															Chr6	1602785	1602797	12		Chr15	547487	571756	24269												Chr17	5636806	5636809	3
															Chr6	1671169	1671181	12		Chr16	465092	489351	24259												Chr17	5941147	5941150	3
															Chr6	1830032	1830044	12		Chr13	3482867	3507119	24252												Chr17	6388415	6388418	3
															Chr12	9239506	9239518	12		Chr6	949773	973987	24214												Chr17	6467711	6467714	3
															Chr12	9681778	9681790	12		Chr16	6929744	6953958	24214												Chr17	6760562	6760565	3
															Chr13	4649473	4649485	12		Chr1	6906877	6931058	24181												Chr1	132005	132007	2
															Chr14	4081267	4081279	12		Chr7	3962897	3987075	24178												Chr1	276204	276206	2
															Chr15	1195853	1195865	12		Chr11	3023288	3047424	24136												Chr1	337103	337105	2
															Chr15	6587441	6587453	12		Chr13	2479885	2504018	24133												Chr1	368252	368254	2
															Chr3	8528595	8528606	11		Chr3	1718790	1742887	24097												Chr1	445913	445915	2
															Chr3	8616358	8616369	11		Chr3	3160287	3184331	24044												Chr1	450658	450660	2
															Chr3	8762896	8762907	11		Chr17	5689585	5713626	24041												Chr1	554148	554150	2
															Chr3	8796603	8796614	11		Chr4	2588642	2612676	24034												Chr1	600679	600681	2
															Chr3	9154665	9154676	11		Chr3	3271557	3295564	24007												Chr1	752785	752787	2
															Chr4	220835	220846	11		Chr1	2003165	2027079	23914												Chr1	805796	805798	2
															Chr4	692145	692156	11		Chr8	318992	342906	23914												Chr1	947523	947525	2
															Chr6	220508	220519	11		Chr16	153417	177326	23909												Chr1	1014253	1014255	2
															Chr6	258423	258434	11		Chr15	2073222	2097071	23849												Chr1	1032743	1032745	2
															Chr6	344207	344218	11		Chr17	925423	949269	23846												Chr1	1415036	1415038	2
															Chr6	517632	517643	11		Chr8	3900365	3924203	23838												Chr1	1415436	1415438	2
															Chr6	1286401	1286412	11		Chr8	4427744	4451571	23827												Chr1	1448176	1448178	2
															Chr6	1385218	1385229	11		Chr1	5292953	5316759	23806												Chr1	1647053	1647055	2
															Chr6	1584004	1584015	11		Chr8	1942843	1966618	23775												Chr1	1792030	1792032	2
															Chr6	1667278	1667289	11		Chr15	2616441	2640207	23766												Chr1	1823754	1823756	2
															Chr6	1901073	1901084	11		Chr6	5820478	5844228	23750												Chr1	1828910	1828912	2
															Chr6	1943944	1943955	11		Chr4	3253562	3277307	23745												Chr1	1838123	1838125	2
															Chr10	568707	568718	11		Chr14	1493509	1517250	23741												Chr1	1840938	1840940	2
															Chr12	9312471	9312482	11		Chr6	6182618	6206323	23705												Chr1	1927546	1927548	2
															Chr12	9401515	9401526	11		Chr9	6494719	6518410	23691												Chr1	1934920	1934922	2
															Chr12	9414614	9414625	11		Chr10	5354105	5377791	23686												Chr1	1945646	1945648	2
															Chr12	9418109	9418120	11		Chr14	162956	186627	23671												Chr1	1955717	1955719	2
															Chr12	9557358	9557369	11		Chr15	1686964	1710543	23579												Chr1	1975080	1975082	2
															Chr12	9634392	9634403	11		Chr12	7597905	7621382	23477												Chr1	2409466	2409468	2
															Chr15	3022833	3022844	11		Chr2	6046863	6070327	23464												Chr1	2689184	2689186	2
															Chr1	1937980	1937990	10		Chr2	3632257	3655710	23453												Chr1	2745925	2745927	2
															Chr2	6135227	6135237	10		Chr16	1910735	1934154	23419												Chr1	2995388	2995390	2
															Chr3	3351426	3351436	10		Chr11	3975140	3998544	23404												Chr1	3190872	3190874	2
															Chr3	8510887	8510897	10		Chr9	5615758	5639161	23403												Chr1	3287601	3287603	2
															Chr3	8587075	8587085	10		Chr12	9709807	9733201	23394												Chr1	3305977	3305979	2
															Chr3	8588543	8588553	10		Chr8	2007111	2030476	23365												Chr1	3318275	3318277	2
															Chr3	8609394	8609404	10		Chr9	2157919	2181271	23352												Chr1	3378219	3378221	2
															Chr3	8618017	8618027	10		Chr5	649275	672599	23324												Chr1	3478652	3478654	2
															Chr3	8635441	8635451	10		Chr9	5003404	5026726	23322												Chr1	3903267	3903269	2
															Chr3	8643617	8643627	10		Chr3	5821744	5845008	23264												Chr1	3937614	3937616	2
															Chr3	8723775	8723785	10		Chr17	5263709	5286926	23217												Chr1	3938950	3938952	2
															Chr3	8773846	8773856	10		Chr13	1960754	1983953	23199												Chr1	4051319	4051321	2
															Chr3	8774227	8774237	10		Chr5	3239541	3262739	23198												Chr1	4089800	4089802	2
															Chr3	8847356	8847366	10		Chr10	5520387	5543579	23192												Chr1	4089898	4089900	2
															Chr4	1278717	1278727	10		Chr5	1095076	1118267	23191												Chr1	4351032	4351034	2
															Chr6	69886	69896	10		Chr11	344680	367855	23175												Chr1	4389669	4389671	2
															Chr6	328686	328696	10		Chr2	901743	924894	23151												Chr1	4486386	4486388	2
															Chr6	363789	363799	10		Chr4	3727926	3751063	23137												Chr1	4669366	4669368	2
															Chr6	372570	372580	10		Chr16	7785449	7808585	23136												Chr1	4858592	4858594	2
															Chr6	409386	409396	10		Chr16	5555262	5578373	23111												Chr1	5174886	5174888	2
															Chr6	762204	762214	10		Chr2	3393754	3416815	23061												Chr1	5243767	5243769	2
															Chr6	931468	931478	10		Chr3	3711768	3734822	23054												Chr1	5539866	5539868	2
															Chr6	1074744	1074754	10		Chr15	1663695	1686743	23048												Chr1	5561937	5561939	2
															Chr6	1287223	1287233	10		Chr2	172120	195143	23023												Chr1	5614954	5614956	2
															Chr6	1497441	1497451	10		Chr15	4641978	4664995	23017												Chr1	5750842	5750844	2
															Chr6	1555574	1555584	10		Chr7	4063028	4086032	23004												Chr1	5815826	5815828	2
															Chr6	1620450	1620460	10		Chr13	850327	873321	22994												Chr1	5821548	5821550	2
															Chr6	1807512	1807522	10		Chr2	6762253	6785222	22969												Chr1	6097415	6097417	2
															Chr6	1900672	1900682	10		Chr16	7398848	7421799	22951												Chr1	6171282	6171284	2
															Chr6	6916411	6916421	10		Chr2	5186018	5208952	22934												Chr1	6398434	6398436	2
															Chr7	2321279	2321289	10		Chr1	918968	941862	22894												Chr1	6461936	6461938	2
															Chr9	2738376	2738386	10		Chr5	1989124	2012009	22885												Chr1	6492922	6492924	2
															Chr9	2738854	2738864	10		Chr9	3812988	3835871	22883												Chr1	6526957	6526959	2
															Chr11	1903810	1903820	10		Chr6	8187452	8210321	22869												Chr1	6660964	6660966	2
															Chr11	2893508	2893518	10		Chr16	3958449	3981279	22830												Chr1	6767393	6767395	2
															Chr12	2421299	2421309	10		Chr16	6446453	6469257	22804												Chr1	6811360	6811362	2
															Chr12	9274134	9274144	10		Chr14	3080771	3103554	22783												Chr1	7183916	7183918	2
															Chr12	9329833	9329843	10		Chr8	572052	594809	22757												Chr1	7396917	7396919	2
															Chr12	9358912	9358922	10		Chr3	1181931	1204633	22702												Chr1	7508761	7508763	2
															Chr12	9359569	9359579	10		Chr15	6188050	6210752	22702												Chr1	7633914	7633916	2
															Chr12	9401610	9401620	10		Chr5	2712569	2735269	22700												Chr1	7760367	7760369	2
															Chr12	9463840	9463850	10		Chr15	6212638	6235284	22646												Chr1	7774001	7774003	2
															Chr12	9471864	9471874	10		Chr17	1388602	1411238	22636												Chr1	8125436	8125438	2
															Chr12	9477402	9477412	10		Chr11	3916798	3939426	22628												Chr2	155	157	2
															Chr12	9547241	9547251	10		Chr3	6783347	6805951	22604												Chr2	159	161	2
															Chr12	9661952	9661962	10		Chr5	2966153	2988738	22585												Chr2	276621	276623	2
															Chr12	9713785	9713795	10		Chr11	1870977	1893552	22575												Chr2	358958	358960	2
															Chr12	9739049	9739059	10		Chr15	6143724	6166279	22555												Chr2	423919	423921	2
															Chr13	2977266	2977276	10		Chr16	1995866	2018363	22497												Chr2	447655	447657	2
															Chr13	4940806	4940816	10		Chr9	2918033	2940525	22492												Chr2	764768	764770	2
															Chr15	1111348	1111358	10		Chr10	4807990	4830455	22465												Chr2	963167	963169	2
															Chr15	1454082	1454092	10		Chr14	2539129	2561589	22460												Chr2	1276123	1276125	2
															Chr15	3025185	3025195	10		Chr1	438385	460814	22429												Chr2	1286501	1286503	2
															Chr15	5183042	5183052	10		Chr17	3451980	3474389	22409												Chr2	1378210	1378212	2
															Chr1	1934920	1934929	9		Chr4	545744	568151	22407												Chr2	1537839	1537841	2
															Chr1	1937015	1937024	9		Chr3	2700580	2722984	22404												Chr2	1830673	1830675	2
															Chr1	3013751	3013760	9		Chr6	6979812	7002130	22318												Chr2	1990144	1990146	2
															Chr2	1828731	1828740	9		Chr2	1322694	1345005	22311												Chr2	2173419	2173421	2
															Chr2	6135103	6135112	9		Chr2	8319831	8342119	22288												Chr2	2189792	2189794	2
															Chr3	567967	567976	9		Chr10	3314743	3337020	22277												Chr2	2344620	2344622	2
															Chr3	8590092	8590101	9		Chr11	4066346	4088598	22252												Chr2	2355888	2355890	2
															Chr3	8604499	8604508	9		Chr9	4290161	4312398	22237												Chr2	2661557	2661559	2
															Chr3	8614085	8614094	9		Chr10	370498	392715	22217												Chr2	2978069	2978071	2
															Chr3	8626788	8626797	9		Chr13	4648389	4670574	22185												Chr2	3010070	3010072	2
															Chr3	8629230	8629239	9		Chr7	3827027	3849206	22179												Chr2	3114174	3114176	2
															Chr3	8635267	8635276	9		Chr12	609638	631791	22153												Chr2	3122769	3122771	2
															Chr3	8640387	8640396	9		Chr2	5462900	5485050	22150												Chr2	3246522	3246524	2
															Chr3	8719880	8719889	9		Chr16	5946377	5968503	22126												Chr2	3271878	3271880	2
															Chr3	8725286	8725295	9		Chr9	5789847	5811958	22111												Chr2	3288754	3288756	2
															Chr3	8748463	8748472	9		Chr12	7173720	7195809	22089												Chr2	3354797	3354799	2
															Chr3	9028940	9028949	9		Chr10	5020651	5042732	22081												Chr2	3394716	3394718	2
															Chr3	9031087	9031096	9		Chr3	2315335	2337404	22069												Chr2	3475488	3475490	2
															Chr3	9085251	9085260	9		Chr16	7320599	7342653	22054												Chr2	3506903	3506905	2
															Chr4	1394853	1394862	9		Chr13	742041	764091	22050												Chr2	3548040	3548042	2
															Chr5	1767184	1767193	9		Chr9	840607	862642	22035												Chr2	3571583	3571585	2
															Chr6	39012	39021	9		Chr16	4445333	4467363	22030												Chr2	3663838	3663840	2
															Chr6	367447	367456	9		Chr1	8014013	8036039	22026												Chr2	3663886	3663888	2
															Chr6	381886	381895	9		Chr1	1402722	1424746	22024												Chr2	3664039	3664041	2
															Chr6	409427	409436	9		Chr13	4622148	4644117	21969												Chr2	3664079	3664081	2
															Chr6	435996	436005	9		Chr14	2361432	2383380	21948												Chr2	3664583	3664585	2
															Chr6	520032	520041	9		Chr3	7804902	7826843	21941												Chr2	3664714	3664716	2
															Chr6	520141	520150	9		Chr12	8812007	8833941	21934												Chr2	3664882	3664884	2
															Chr6	659790	659799	9		Chr7	5363657	5385580	21923												Chr2	3664901	3664903	2
															Chr6	680223	680232	9		Chr15	1413231	1435153	21922												Chr2	3664907	3664909	2
															Chr6	692827	692836	9		Chr11	992746	1014663	21917												Chr2	3664931	3664933	2
															Chr6	716135	716144	9		Chr15	4578233	4600150	21917												Chr2	3664971	3664973	2
															Chr6	748633	748642	9		Chr15	525324	547219	21895												Chr2	3664988	3664990	2
															Chr6	764824	764833	9		Chr1	6680936	6702813	21877												Chr2	3665042	3665044	2
															Chr6	822206	822215	9		Chr10	1745011	1766883	21872												Chr2	3665051	3665053	2
															Chr6	849878	849887	9		Chr10	1340001	1361870	21869												Chr2	3665067	3665069	2
															Chr6	913958	913967	9		Chr9	6661160	6683023	21863												Chr2	3665130	3665132	2
															Chr6	923459	923468	9		Chr3	5051005	5072862	21857												Chr2	3665157	3665159	2
															Chr6	929710	929719	9		Chr3	5906484	5928289	21805												Chr2	3665166	3665168	2
															Chr6	1074785	1074794	9		Chr1	6707051	6728847	21796												Chr2	3721086	3721088	2
															Chr6	1285655	1285664	9		Chr10	485377	507169	21792												Chr2	4052066	4052068	2
															Chr6	1286389	1286398	9		Chr3	3010985	3032734	21749												Chr2	4074371	4074373	2
															Chr6	1440113	1440122	9		Chr2	3110078	3131815	21737												Chr2	4074874	4074876	2
															Chr6	1464766	1464775	9		Chr15	5572134	5593849	21715												Chr2	4255741	4255743	2
															Chr6	1470686	1470695	9		Chr5	3160131	3181824	21693												Chr2	4320560	4320562	2
															Chr6	1599163	1599172	9		Chr4	2998610	3020294	21684												Chr2	5058902	5058904	2
															Chr6	1619889	1619898	9		Chr1	2483718	2505360	21642												Chr2	5711987	5711989	2
															Chr6	1685954	1685963	9		Chr17	4063797	4085427	21630												Chr2	5826299	5826301	2
															Chr6	1716634	1716643	9		Chr3	946374	967982	21608												Chr2	5996221	5996223	2
															Chr6	1901230	1901239	9		Chr12	1641584	1663189	21605												Chr2	6020531	6020533	2
															Chr6	1942716	1942725	9		Chr13	1113457	1135058	21601												Chr2	6050620	6050622	2
															Chr6	2177429	2177438	9		Chr6	3717091	3738690	21599												Chr2	6293824	6293826	2
															Chr7	3906012	3906021	9		Chr11	4457288	4478860	21572												Chr2	6455139	6455141	2
															Chr8	709556	709565	9		Chr17	5870929	5892483	21554												Chr2	6487221	6487223	2
															Chr11	1991294	1991303	9		Chr3	273213	294754	21541												Chr2	6642973	6642975	2
															Chr11	3551168	3551177	9		Chr5	385040	406556	21516												Chr2	6788452	6788454	2
															Chr11	4180666	4180675	9		Chr12	528680	550120	21440												Chr2	6794855	6794857	2
															Chr11	4230725	4230734	9		Chr12	9515647	9537086	21439												Chr2	6961055	6961057	2
															Chr12	1048777	1048786	9		Chr12	8945380	8966780	21400												Chr2	7468752	7468754	2
															Chr12	9230145	9230154	9		Chr3	7876852	7898245	21393												Chr2	7481990	7481992	2
															Chr12	9272025	9272034	9		Chr2	2626701	2648091	21390												Chr2	7805733	7805735	2
															Chr12	9288238	9288247	9		Chr2	5758244	5779605	21361												Chr2	8049705	8049707	2
															Chr12	9464594	9464603	9		Chr2	706438	727788	21350												Chr2	8101489	8101491	2
															Chr12	9471885	9471894	9		Chr12	5566194	5587457	21263												Chr2	8101555	8101557	2
															Chr12	9474269	9474278	9		Chr13	2678679	2699922	21243												Chr2	8227260	8227262	2
															Chr12	9669482	9669491	9		Chr17	3918476	3939700	21224												Chr2	8331596	8331598	2
															Chr12	9705407	9705416	9		Chr17	3324800	3345981	21181												Chr2	8369601	8369603	2
															Chr12	9729083	9729092	9		Chr15	6087021	6108138	21117												Chr3	0	2	2
															Chr13	548672	548681	9		Chr12	4412935	4434051	21116												Chr3	119264	119266	2
															Chr13	1057103	1057112	9		Chr4	2104949	2126042	21093												Chr3	173439	173441	2
															Chr14	3105578	3105587	9		Chr15	3810952	3832013	21061												Chr3	356737	356739	2
															Chr14	3385060	3385069	9		Chr9	2825942	2846987	21045												Chr3	550639	550641	2
															Chr15	230462	230471	9		Chr10	4661121	4682161	21040												Chr3	567645	567647	2
															Chr15	1126565	1126574	9		Chr6	6343086	6364111	21025												Chr3	655179	655181	2
															Chr15	1411155	1411164	9		Chr2	5803339	5824338	20999												Chr3	695653	695655	2
															Chr16	4604981	4604990	9		Chr7	2207346	2228295	20949												Chr3	696835	696837	2
															Chr17	229875	229884	9		Chr12	7078986	7099930	20944												Chr3	1211377	1211379	2
															Chr1	1936889	1936897	8		Chr6	2607111	2628046	20935												Chr3	1295052	1295054	2
															Chr1	3014735	3014743	8		Chr9	1462355	1483290	20935												Chr3	1447122	1447124	2
															Chr1	4135097	4135105	8		Chr10	4454086	4474963	20877												Chr3	1461980	1461982	2
															Chr1	4486386	4486394	8		Chr10	552516	573310	20794												Chr3	1881773	1881775	2
															Chr1	5351982	5351990	8		Chr1	543352	564121	20769												Chr3	1918650	1918652	2
															Chr1	6696949	6696957	8		Chr17	1613759	1634524	20765												Chr3	2168630	2168632	2
															Chr1	7961493	7961501	8		Chr14	515225	535971	20746												Chr3	2212085	2212087	2
															Chr2	1195740	1195748	8		Chr16	224978	245700	20722												Chr3	2643765	2643767	2
															Chr2	1828652	1828660	8		Chr8	3241341	3262061	20720												Chr3	2677015	2677017	2
															Chr2	6253195	6253203	8		Chr15	1025684	1046403	20719												Chr3	2986920	2986922	2
															Chr3	567645	567653	8		Chr6	2698061	2718775	20714												Chr3	3113585	3113587	2
															Chr3	845402	845410	8		Chr16	522888	543601	20713												Chr3	3189665	3189667	2
															Chr3	7088074	7088082	8		Chr13	1200898	1221590	20692												Chr3	3259597	3259599	2
															Chr3	8263525	8263533	8		Chr9	4981992	5002669	20677												Chr3	3288851	3288853	2
															Chr3	8572590	8572598	8		Chr10	4687871	4708527	20656												Chr3	3534137	3534139	2
															Chr3	8573476	8573484	8		Chr16	3867186	3887842	20656												Chr3	3565552	3565554	2
															Chr3	8600207	8600215	8		Chr1	5489586	5510220	20634												Chr3	3936361	3936363	2
															Chr3	8605068	8605076	8		Chr11	2148785	2169398	20613												Chr3	3946167	3946169	2
															Chr3	8606419	8606427	8		Chr2	2234120	2254721	20601												Chr3	4267221	4267223	2
															Chr3	8615070	8615078	8		Chr15	2302224	2322810	20586												Chr3	4568290	4568292	2
															Chr3	8625233	8625241	8		Chr4	3515992	3536541	20549												Chr3	4749601	4749603	2
															Chr3	8625613	8625621	8		Chr6	2662038	2682586	20548												Chr3	4791848	4791850	2
															Chr3	8639926	8639934	8		Chr12	4671099	4691638	20539												Chr3	4859312	4859314	2
															Chr3	8642202	8642210	8		Chr10	1903191	1923690	20499												Chr3	4998604	4998606	2
															Chr3	8763210	8763218	8		Chr10	4010097	4030568	20471												Chr3	6128541	6128543	2
															Chr3	8791624	8791632	8		Chr12	722531	742999	20468												Chr3	6203576	6203578	2
															Chr3	8843618	8843626	8		Chr1	3081841	3102215	20374												Chr3	6340140	6340142	2
															Chr3	9121644	9121652	8		Chr1	5677835	5698181	20346												Chr3	6455634	6455636	2
															Chr3	9121781	9121789	8		Chr8	2035003	2055328	20325												Chr3	6503582	6503584	2
															Chr4	1026619	1026627	8		Chr5	1836064	1856379	20315												Chr3	6665544	6665546	2
															Chr5	1202880	1202888	8		Chr5	1465416	1485696	20280												Chr3	6776927	6776929	2
															Chr5	1301614	1301622	8		Chr8	481348	501588	20240												Chr3	7208137	7208139	2
															Chr5	1734626	1734634	8		Chr15	125948	146188	20240												Chr3	7353784	7353786	2
															Chr5	1750415	1750423	8		Chr3	1372889	1393120	20231												Chr3	7409948	7409950	2
															Chr5	1859110	1859118	8		Chr12	8399695	8419926	20231												Chr3	7879040	7879042	2
															Chr6	165914	165922	8		Chr12	5482427	5502655	20228												Chr3	8060741	8060743	2
															Chr6	252900	252908	8		Chr6	599	20801	20202												Chr3	8166996	8166998	2
															Chr6	263679	263687	8		Chr13	3753088	3773267	20179												Chr3	8392739	8392741	2
															Chr6	341018	341026	8		Chr16	2310550	2330720	20170												Chr3	8471602	8471604	2
															Chr6	386389	386397	8		Chr8	3797089	3817237	20148												Chr3	8519299	8519301	2
															Chr6	391375	391383	8		Chr17	1560092	1580194	20102												Chr3	8527305	8527307	2
															Chr6	410132	410140	8		Chr13	351373	371456	20083												Chr3	8616609	8616611	2
															Chr6	443464	443472	8		Chr9	1558297	1578352	20055												Chr3	8828340	8828342	2
															Chr6	461795	461803	8		Chr17	1015653	1035708	20055												Chr3	8835665	8835667	2
															Chr6	679316	679324	8		Chr12	4178348	4198382	20034												Chr3	8900374	8900376	2
															Chr6	680440	680448	8		Chr3	6847204	6867237	20033												Chr3	8900913	8900915	2
															Chr6	692078	692086	8		Chr3	2375708	2395729	20021												Chr3	8905069	8905071	2
															Chr6	693225	693233	8		Chr6	1097447	1117451	20004												Chr4	34134	34136	2
															Chr6	715386	715394	8		Chr16	5252053	5272010	19957												Chr4	39947	39949	2
															Chr6	716533	716541	8		Chr15	5664775	5684728	19953												Chr4	65249	65251	2
															Chr6	744994	745002	8		Chr17	526534	546455	19921												Chr4	247069	247071	2
															Chr6	763457	763465	8		Chr3	5930677	5950597	19920												Chr4	411447	411449	2
															Chr6	764075	764083	8		Chr10	2143558	2163465	19907												Chr4	412051	412053	2
															Chr6	765222	765230	8		Chr6	6216676	6236574	19898												Chr4	471507	471509	2
															Chr6	806314	806322	8		Chr6	468815	488712	19897												Chr4	486396	486398	2
															Chr6	838561	838569	8		Chr5	3446294	3466146	19852												Chr4	486438	486440	2
															Chr6	854347	854355	8		Chr15	1719999	1739843	19844												Chr4	493967	493969	2
															Chr6	931592	931600	8		Chr11	5011806	5031621	19815												Chr4	671257	671259	2
															Chr6	1020508	1020516	8		Chr5	3265147	3284933	19786												Chr4	673326	673328	2
															Chr6	1074706	1074714	8		Chr16	3903210	3922986	19776												Chr4	703053	703055	2
															Chr6	1270579	1270587	8		Chr1	5552095	5571855	19760												Chr4	716773	716775	2
															Chr6	1274025	1274033	8		Chr6	1595403	1615154	19751												Chr4	1426623	1426625	2
															Chr6	1285231	1285239	8		Chr9	4537343	4557080	19737												Chr4	1446119	1446121	2
															Chr6	1438524	1438532	8		Chr3	675102	694825	19723												Chr4	1541638	1541640	2
															Chr6	1459126	1459134	8		Chr12	2903007	2922729	19722												Chr4	1542645	1542647	2
															Chr6	1498224	1498232	8		Chr1	8110580	8130286	19706												Chr4	1684161	1684163	2
															Chr6	1499945	1499953	8		Chr10	2167257	2186870	19613												Chr4	1882636	1882638	2
															Chr6	1578633	1578641	8		Chr12	6937806	6957409	19603												Chr4	1886249	1886251	2
															Chr6	1578840	1578848	8		Chr1	319825	339408	19583												Chr4	1926460	1926462	2
															Chr6	1583500	1583508	8		Chr1	3778088	3797667	19579												Chr4	1934367	1934369	2
															Chr6	1738546	1738554	8		Chr3	4227265	4246832	19567												Chr4	1942104	1942106	2
															Chr6	1747247	1747255	8		Chr12	6006005	6025552	19547												Chr4	1947569	1947571	2
															Chr6	1765340	1765348	8		Chr1	992542	1012085	19543												Chr4	2004159	2004161	2
															Chr6	1811769	1811777	8		Chr14	2407018	2426559	19541												Chr4	2171507	2171509	2
															Chr6	1816727	1816735	8		Chr2	6959366	6978865	19499												Chr4	2205806	2205808	2
															Chr6	1892368	1892376	8		Chr3	1638049	1657535	19486												Chr4	2407240	2407242	2
															Chr6	1901135	1901143	8		Chr13	159260	178724	19464												Chr4	2915796	2915798	2
															Chr6	2013852	2013860	8		Chr4	2847134	2866570	19436												Chr4	3064889	3064891	2
															Chr6	3258838	3258846	8		Chr6	5337473	5356882	19409												Chr4	3095584	3095586	2
															Chr6	3296396	3296404	8		Chr12	2311715	2331122	19407												Chr4	3134598	3134600	2
															Chr6	5104765	5104773	8		Chr1	1214867	1234264	19397												Chr4	3302834	3302836	2
															Chr6	5826873	5826881	8		Chr13	2275527	2294906	19379												Chr4	3318520	3318522	2
															Chr7	358486	358494	8		Chr14	3443683	3463035	19352												Chr4	3451835	3451837	2
															Chr8	1501269	1501277	8		Chr3	1437901	1457246	19345												Chr4	3516458	3516460	2
															Chr8	2553655	2553663	8		Chr10	3737318	3756656	19338												Chr4	3655216	3655218	2
															Chr9	2738996	2739004	8		Chr12	941215	960520	19305												Chr4	3673870	3673872	2
															Chr9	2742740	2742748	8		Chr8	1896496	1915755	19259												Chr4	3702909	3702911	2
															Chr9	6219032	6219040	8		Chr14	3520366	3539621	19255												Chr4	3707824	3707826	2
															Chr10	3777377	3777385	8		Chr13	4504148	4523399	19251												Chr4	3794727	3794729	2
															Chr11	514519	514527	8		Chr8	1640087	1659325	19238												Chr4	3898398	3898400	2
															Chr11	4178895	4178903	8		Chr6	5449684	5468921	19237												Chr4	3918673	3918675	2
															Chr11	4184147	4184155	8		Chr8	1619854	1639090	19236												Chr4	3929925	3929927	2
															Chr11	4488992	4489000	8		Chr3	8560884	8580102	19218												Chr4	4024609	4024611	2
															Chr12	2725636	2725644	8		Chr14	552068	571275	19207												Chr4	4050974	4050976	2
															Chr12	3193951	3193959	8		Chr9	5642830	5662019	19189												Chr4	4126359	4126361	2
															Chr12	8198500	8198508	8		Chr8	3643939	3663127	19188												Chr4	4128594	4128596	2
															Chr12	9169783	9169791	8		Chr4	359839	379025	19186												Chr4	4145784	4145786	2
															Chr12	9206634	9206642	8		Chr10	1991188	2010373	19185												Chr4	4186645	4186647	2
															Chr12	9239718	9239726	8		Chr3	8365312	8384480	19168												Chr4	4186648	4186650	2
															Chr12	9341219	9341227	8		Chr3	585648	604811	19163												Chr5	22196	22198	2
															Chr12	9374667	9374675	8		Chr8	3698685	3717846	19161												Chr5	48374	48376	2
															Chr12	9384427	9384435	8		Chr2	2607257	2626416	19159												Chr5	51579	51581	2
															Chr12	9411042	9411050	8		Chr17	3897846	3916997	19151												Chr5	89792	89794	2
															Chr12	9448519	9448527	8		Chr6	1505727	1524871	19144												Chr5	95166	95168	2
															Chr12	9694509	9694517	8		Chr17	1109487	1128622	19135												Chr5	181767	181769	2
															Chr12	9732163	9732171	8		Chr2	3966575	3985696	19121												Chr5	305952	305954	2
															Chr13	3578963	3578971	8		Chr6	6653581	6672693	19112												Chr5	340128	340130	2
															Chr13	4462007	4462015	8		Chr8	1503341	1522448	19107												Chr5	344153	344155	2
															Chr13	4643786	4643794	8		Chr4	2327524	2346590	19066												Chr5	423292	423294	2
															Chr13	4649643	4649651	8		Chr7	3257110	3276107	18997												Chr5	426023	426025	2
															Chr13	4649850	4649858	8		Chr1	3599913	3618899	18986												Chr5	712412	712414	2
															Chr14	2872916	2872924	8		Chr15	2575467	2594448	18981												Chr5	951950	951952	2
															Chr14	3387104	3387112	8		Chr2	134017	152976	18959												Chr5	970288	970290	2
															Chr14	3392658	3392666	8		Chr17	1057371	1076327	18956												Chr5	1187888	1187890	2
															Chr15	94161	94169	8		Chr5	683872	702765	18893												Chr5	1216413	1216415	2
															Chr15	644863	644871	8		Chr17	2697061	2715931	18870												Chr5	1349116	1349118	2
															Chr15	2658213	2658221	8		Chr7	2828796	2847662	18866												Chr5	1404390	1404392	2
															Chr15	3143002	3143010	8		Chr15	5689864	5708725	18861												Chr5	1407582	1407584	2
															Chr15	5332074	5332082	8		Chr16	6507475	6526312	18837												Chr5	1724907	1724909	2
															Chr16	307505	307513	8		Chr13	3569800	3588625	18825												Chr5	1726025	1726027	2
															Chr16	1130362	1130370	8		Chr10	317496	336314	18818												Chr5	1729584	1729586	2
															Chr16	6084372	6084380	8		Chr6	8649573	8668369	18796												Chr5	1740661	1740663	2
															Chr16	7035257	7035265	8		Chr7	5637280	5655959	18679												Chr5	1741787	1741789	2
															Chr17	2660972	2660980	8		Chr13	577551	596229	18678												Chr5	1749853	1749855	2
															Chr17	3555821	3555829	8		Chr11	2843286	2861932	18646												Chr5	1750042	1750044	2
															Chr17	5591295	5591303	8		Chr16	7248939	7267585	18646												Chr5	1767184	1767186	2
															Chr17	6748914	6748922	8		Chr10	4424206	4442841	18635												Chr5	1803769	1803771	2
															Chr2	627943	627950	7		Chr6	8592886	8611497	18611												Chr5	1804147	1804149	2
															Chr2	1140306	1140313	7		Chr6	1478796	1497402	18606												Chr5	1859110	1859112	2
															Chr2	1809195	1809202	7		Chr15	6469228	6487834	18606												Chr5	1866761	1866763	2
															Chr2	1816672	1816679	7		Chr15	5251083	5269674	18591												Chr5	2313880	2313882	2
															Chr2	2089398	2089405	7		Chr11	1749384	1767971	18587												Chr5	2331751	2331753	2
															Chr2	2337018	2337025	7		Chr9	1352035	1370620	18585												Chr5	2352037	2352039	2
															Chr2	6136127	6136134	7		Chr13	1334707	1353232	18525												Chr5	2393259	2393261	2
															Chr3	411349	411356	7		Chr12	4481695	4500191	18496												Chr5	2405927	2405929	2
															Chr3	4603996	4604003	7		Chr1	5448336	5466806	18470												Chr5	2454806	2454808	2
															Chr3	8510878	8510885	7		Chr6	2978105	2996564	18459												Chr5	2887651	2887653	2
															Chr3	8599167	8599174	7		Chr11	1795153	1813565	18412												Chr5	2934032	2934034	2
															Chr3	8613263	8613270	7		Chr4	3860470	3878830	18360												Chr5	2977876	2977878	2
															Chr3	8617137	8617144	7		Chr12	7371663	7389975	18312												Chr5	3161759	3161761	2
															Chr3	8624350	8624357	7		Chr6	4424832	4443125	18293												Chr5	3183548	3183550	2
															Chr3	8625855	8625862	7		Chr1	383590	401868	18278												Chr5	3193656	3193658	2
															Chr3	8736732	8736739	7		Chr5	2751606	2769856	18250												Chr5	3204759	3204761	2
															Chr3	8756207	8756214	7		Chr6	3953465	3971684	18219												Chr5	3208336	3208338	2
															Chr3	8758618	8758625	7		Chr11	5280220	5298428	18208												Chr5	3254341	3254343	2
															Chr3	8762277	8762284	7		Chr17	3953661	3971849	18188												Chr5	3271337	3271339	2
															Chr3	8762918	8762925	7		Chr7	1066721	1084899	18178												Chr5	3341053	3341055	2
															Chr3	8763749	8763756	7		Chr14	365094	383243	18149												Chr5	3387237	3387239	2
															Chr3	8763929	8763936	7		Chr5	124750	142869	18119												Chr5	3567821	3567823	2
															Chr3	8792432	8792439	7		Chr10	4030747	4048822	18075												Chr5	3587455	3587457	2
															Chr3	8795263	8795270	7		Chr1	2027433	2045486	18053												Chr5	3591508	3591510	2
															Chr3	8805872	8805879	7		Chr13	5088055	5106105	18050												Chr6	31241	31243	2
															Chr3	8825231	8825238	7		Chr9	1131816	1149832	18016												Chr6	31650	31652	2
															Chr3	8848812	8848819	7		Chr6	5922580	5940573	17993												Chr6	218117	218119	2
															Chr3	8848822	8848829	7		Chr14	3246998	3264957	17959												Chr6	355401	355403	2
															Chr3	8854829	8854836	7		Chr12	878030	895965	17935												Chr6	622683	622685	2
															Chr3	8989642	8989649	7		Chr15	2670623	2688527	17904												Chr6	801677	801679	2
															Chr3	8995405	8995412	7		Chr10	661429	679296	17867												Chr6	832784	832786	2
															Chr3	9116146	9116153	7		Chr3	8135650	8153510	17860												Chr6	951816	951818	2
															Chr5	557803	557810	7		Chr3	209104	226955	17851												Chr6	1285231	1285233	2
															Chr5	566894	566901	7		Chr12	3230239	3248088	17849												Chr6	1322149	1322151	2
															Chr5	584836	584843	7		Chr1	4972388	4990207	17819												Chr6	1463884	1463886	2
															Chr5	810044	810051	7		Chr9	3768608	3786414	17806												Chr6	2149944	2149946	2
															Chr5	1767567	1767574	7		Chr12	3934221	3952006	17785												Chr6	2237649	2237651	2
															Chr5	1767757	1767764	7		Chr15	5641668	5659418	17750												Chr6	2747531	2747533	2
															Chr5	2045912	2045919	7		Chr12	5922111	5939849	17738												Chr6	2753645	2753647	2
															Chr5	2977876	2977883	7		Chr8	781806	799528	17722												Chr6	2767774	2767776	2
															Chr5	3112602	3112609	7		Chr11	3948884	3966597	17713												Chr6	2888584	2888586	2
															Chr5	3319541	3319548	7		Chr17	5066783	5084476	17693												Chr6	3352548	3352550	2
															Chr6	67163	67170	7		Chr7	1344890	1362569	17679												Chr6	3416970	3416972	2
															Chr6	164667	164674	7		Chr4	3072989	3090653	17664												Chr6	3592936	3592938	2
															Chr6	165321	165328	7		Chr16	7724389	7742043	17654												Chr6	3698759	3698761	2
															Chr6	223525	223532	7		Chr2	8393975	8411611	17636												Chr6	3715761	3715763	2
															Chr6	272106	272113	7		Chr6	3386101	3403728	17627												Chr6	3860107	3860109	2
															Chr6	279430	279437	7		Chr16	2247001	2264580	17579												Chr6	4164323	4164325	2
															Chr6	339724	339731	7		Chr3	2973464	2991038	17574												Chr6	4178163	4178165	2
															Chr6	348879	348886	7		Chr14	3337810	3355374	17564												Chr6	4362106	4362108	2
															Chr6	360399	360406	7		Chr16	6009226	6026732	17506												Chr6	4367167	4367169	2
															Chr6	372228	372235	7		Chr17	3257018	3274512	17494												Chr6	4708929	4708931	2
															Chr6	496787	496794	7		Chr13	1378295	1395786	17491												Chr6	4730741	4730743	2
															Chr6	558290	558297	7		Chr7	793317	810795	17478												Chr6	5087588	5087590	2
															Chr6	744779	744786	7		Chr9	3470694	3488156	17462												Chr6	5088024	5088026	2
															Chr6	781334	781341	7		Chr12	6269526	6286979	17453												Chr6	5088055	5088057	2
															Chr6	803199	803206	7		Chr3	7639577	7657010	17433												Chr6	5350102	5350104	2
															Chr6	804053	804060	7		Chr16	3932563	3949994	17431												Chr6	5366397	5366399	2
															Chr6	931435	931442	7		Chr10	4842833	4860255	17422												Chr6	5446518	5446520	2
															Chr6	932059	932066	7		Chr17	583039	600453	17414												Chr6	5515760	5515762	2
															Chr6	1280413	1280420	7		Chr17	2549361	2566749	17388												Chr6	5542637	5542639	2
															Chr6	1298119	1298126	7		Chr3	7126646	7144028	17382												Chr6	5699963	5699965	2
															Chr6	1303513	1303520	7		Chr3	6241139	6258518	17379												Chr6	5714046	5714048	2
															Chr6	1381044	1381051	7		Chr5	3475438	3492815	17377												Chr6	5834787	5834789	2
															Chr6	1415880	1415887	7		Chr3	491072	508399	17327												Chr6	5904093	5904095	2
															Chr6	1469194	1469201	7		Chr6	1642488	1659814	17326												Chr6	6016281	6016283	2
															Chr6	1474181	1474188	7		Chr12	9355098	9372397	17299												Chr6	6368241	6368243	2
															Chr6	1481835	1481842	7		Chr1	3429425	3446693	17268												Chr6	6516957	6516959	2
															Chr6	1488892	1488899	7		Chr12	5637237	5654504	17267												Chr6	6718307	6718309	2
															Chr6	1497526	1497533	7		Chr17	5392788	5410055	17267												Chr6	6745808	6745810	2
															Chr6	1499137	1499144	7		Chr9	411285	428516	17231												Chr6	6823893	6823895	2
															Chr6	1593666	1593673	7		Chr3	8543004	8560201	17197												Chr6	7065313	7065315	2
															Chr6	1624784	1624791	7		Chr11	1574294	1591475	17181												Chr6	7543756	7543758	2
															Chr6	1647634	1647641	7		Chr2	7161985	7179152	17167												Chr6	7739620	7739622	2
															Chr6	1655448	1655455	7		Chr3	5867539	5884676	17137												Chr6	8054835	8054837	2
															Chr6	1667621	1667628	7		Chr11	2989102	3006233	17131												Chr6	8056029	8056031	2
															Chr6	1678805	1678812	7		Chr2	3183494	3200620	17126												Chr6	8424952	8424954	2
															Chr6	1682842	1682849	7		Chr17	5733156	5750282	17126												Chr6	8439388	8439390	2
															Chr6	1682898	1682905	7		Chr12	6173248	6190371	17123												Chr6	8462363	8462365	2
															Chr6	1683498	1683505	7		Chr6	2478703	2495794	17091												Chr6	8793773	8793775	2
															Chr6	1691329	1691336	7		Chr17	4486066	4503121	17055												Chr6	8795590	8795592	2
															Chr6	1740013	1740020	7		Chr1	6113007	6130057	17050												Chr6	8799634	8799636	2
															Chr6	1763106	1763113	7		Chr15	2508933	2525971	17038												Chr7	271523	271525	2
															Chr6	1786473	1786480	7		Chr8	2449820	2466857	17037												Chr7	324114	324116	2
															Chr6	1900373	1900380	7		Chr11	1894698	1911699	17001												Chr7	333466	333468	2
															Chr6	1901004	1901011	7		Chr7	3344768	3361757	16989												Chr7	596415	596417	2
															Chr6	1906786	1906793	7		Chr15	5744436	5761391	16955												Chr7	598647	598649	2
															Chr6	3764545	3764552	7		Chr4	2685646	2702590	16944												Chr7	690739	690741	2
															Chr6	5728998	5729005	7		Chr12	1457719	1474656	16937												Chr7	762347	762349	2
															Chr6	7735666	7735673	7		Chr14	4056608	4073505	16897												Chr7	791141	791143	2
															Chr7	3397208	3397215	7		Chr9	4483453	4500347	16894												Chr7	793421	793423	2
															Chr8	820272	820279	7		Chr8	1983574	2000439	16865												Chr7	992979	992981	2
															Chr8	3855225	3855232	7		Chr9	5165397	5182247	16850												Chr7	1157042	1157044	2
															Chr9	2664810	2664817	7		Chr13	2808040	2824871	16831												Chr7	1278053	1278055	2
															Chr9	4811789	4811796	7		Chr3	7996290	8013091	16801												Chr7	1349524	1349526	2
															Chr9	6666229	6666236	7		Chr8	3039589	3056377	16788												Chr7	1567408	1567410	2
															Chr10	1500153	1500160	7		Chr9	3097751	3114528	16777												Chr7	1673537	1673539	2
															Chr10	2459377	2459384	7		Chr2	3000367	3017119	16752												Chr7	1823717	1823719	2
															Chr10	2478656	2478663	7		Chr8	2128259	2144981	16722												Chr7	1940715	1940717	2
															Chr10	4092673	4092680	7		Chr10	3540752	3557474	16722												Chr7	1956824	1956826	2
															Chr10	5319173	5319180	7		Chr7	2322390	2339105	16715												Chr7	1986543	1986545	2
															Chr11	889445	889452	7		Chr1	6008408	6025111	16703												Chr7	1998374	1998376	2
															Chr11	4180590	4180597	7		Chr12	4090954	4107636	16682												Chr7	2139707	2139709	2
															Chr11	4181372	4181379	7		Chr16	4131482	4148163	16681												Chr7	2226041	2226043	2
															Chr11	4200917	4200924	7		Chr10	679620	696299	16679												Chr7	2266475	2266477	2
															Chr11	4201272	4201279	7		Chr7	1565966	1582629	16663												Chr7	2296166	2296168	2
															Chr11	5011255	5011262	7		Chr9	2188497	2205147	16650												Chr7	2325901	2325903	2
															Chr12	673927	673934	7		Chr3	6628718	6645363	16645												Chr7	2365291	2365293	2
															Chr12	1052348	1052355	7		Chr15	1749657	1766271	16614												Chr7	2367502	2367504	2
															Chr12	8647867	8647874	7		Chr12	5779164	5795762	16598												Chr7	2493404	2493406	2
															Chr12	9206888	9206895	7		Chr2	1525062	1541640	16578												Chr7	2551394	2551396	2
															Chr12	9232846	9232853	7		Chr2	531396	547953	16557												Chr7	2701544	2701546	2
															Chr12	9266121	9266128	7		Chr15	1646341	1662870	16529												Chr7	2979466	2979468	2
															Chr12	9385875	9385882	7		Chr4	3982320	3998831	16511												Chr7	2997952	2997954	2
															Chr12	9397062	9397069	7		Chr7	6178107	6194611	16504												Chr7	3260965	3260967	2
															Chr12	9429577	9429584	7		Chr1	3986146	4002603	16457												Chr7	3428010	3428012	2
															Chr12	9464806	9464813	7		Chr13	615225	631636	16411												Chr7	3660408	3660410	2
															Chr12	9634776	9634783	7		Chr4	652038	668446	16408												Chr7	3845248	3845250	2
															Chr12	9732710	9732717	7		Chr17	5640513	5656897	16384												Chr7	3878060	3878062	2
															Chr13	3452640	3452647	7		Chr5	784824	801204	16380												Chr7	3903641	3903643	2
															Chr13	4641827	4641834	7		Chr17	2207895	2224272	16377												Chr7	4216328	4216330	2
															Chr13	4646949	4646956	7		Chr2	5527536	5543912	16376												Chr7	4352109	4352111	2
															Chr13	4649897	4649904	7		Chr11	3392652	3408989	16337												Chr7	4643113	4643115	2
															Chr14	52612	52619	7		Chr6	6885046	6901346	16300												Chr7	4666398	4666400	2
															Chr14	2645861	2645868	7		Chr16	2186432	2202714	16282												Chr7	5081953	5081955	2
															Chr14	2812788	2812795	7		Chr12	744354	760622	16268												Chr7	5419533	5419535	2
															Chr15	275438	275445	7		Chr1	2142995	2159259	16264												Chr7	5587295	5587297	2
															Chr15	329204	329211	7		Chr1	1908037	1924289	16252												Chr7	5686849	5686851	2
															Chr15	1108788	1108795	7		Chr10	3521914	3538164	16250												Chr7	5689747	5689749	2
															Chr15	1625292	1625299	7		Chr13	2700409	2716612	16203												Chr7	5835938	5835940	2
															Chr15	2366654	2366661	7		Chr7	840925	857102	16177												Chr7	6083587	6083589	2
															Chr15	4009847	4009854	7		Chr17	4804996	4821159	16163												Chr7	6134532	6134534	2
															Chr15	6764047	6764054	7		Chr14	3043087	3059245	16158												Chr7	6334440	6334442	2
															Chr15	6898759	6898766	7		Chr12	4215603	4231760	16157												Chr7	6347414	6347416	2
															Chr15	6901488	6901495	7		Chr1	7103490	7119642	16152												Chr7	6359955	6359957	2
															Chr16	536669	536676	7		Chr15	3391434	3407562	16128												Chr7	6462460	6462462	2
															Chr16	1130388	1130395	7		Chr12	8429234	8445343	16109												Chr8	48304	48306	2
															Chr16	1747788	1747795	7		Chr6	8287785	8303886	16101												Chr8	72771	72773	2
															Chr16	2167905	2167912	7		Chr12	64055	80155	16100												Chr8	85421	85423	2
															Chr16	4507295	4507302	7		Chr10	1953394	1969484	16090												Chr8	147359	147361	2
															Chr17	1857201	1857208	7		Chr11	3689025	3705097	16072												Chr8	243752	243754	2
															Chr17	2506988	2506995	7		Chr1	7272719	7288786	16067												Chr8	246299	246301	2
															Chr17	3074550	3074557	7		Chr6	7938586	7954650	16064												Chr8	288653	288655	2
															Chr17	3891531	3891538	7		Chr1	4526239	4542295	16056												Chr8	393078	393080	2
															Chr17	5515840	5515847	7		Chr3	4192525	4208576	16051												Chr8	561796	561798	2
															Chr17	5754513	5754520	7		Chr9	1507684	1523711	16027												Chr8	598836	598838	2
															Chr17	6769614	6769621	7		Chr14	4003683	4019707	16024												Chr8	760648	760650	2
															Chr1	545778	545784	6		Chr1	1013315	1029336	16021												Chr8	768300	768302	2
															Chr1	1331994	1332000	6		Chr13	4710009	4726010	16001												Chr8	780740	780742	2
															Chr1	1938126	1938132	6		Chr16	4603392	4619382	15990												Chr8	921849	921851	2
															Chr1	1947054	1947060	6		Chr15	963779	979764	15985												Chr8	1044798	1044800	2
															Chr1	1955217	1955223	6		Chr8	3529278	3545251	15973												Chr8	1220789	1220791	2
															Chr1	4015125	4015131	6		Chr1	4200648	4216615	15967												Chr8	1501269	1501271	2
															Chr1	5719359	5719365	6		Chr2	210855	226802	15947												Chr8	1515366	1515368	2
															Chr1	6334733	6334739	6		Chr13	4291936	4307883	15947												Chr8	1629552	1629554	2
															Chr1	6866104	6866110	6		Chr15	5498035	5513981	15946												Chr8	1639987	1639989	2
															Chr1	6898198	6898204	6		Chr15	5907607	5923520	15913												Chr8	1666376	1666378	2
															Chr1	7961434	7961440	6		Chr1	1654450	1670356	15906												Chr8	1920001	1920003	2
															Chr1	7962851	7962857	6		Chr8	1167383	1183286	15903												Chr8	1961824	1961826	2
															Chr1	7963772	7963778	6		Chr13	3044331	3060232	15901												Chr8	2246858	2246860	2
															Chr1	8005504	8005510	6		Chr12	6495228	6511125	15897												Chr8	2376324	2376326	2
															Chr2	1816706	1816712	6		Chr6	3847469	3863357	15888												Chr8	2429206	2429208	2
															Chr2	1824027	1824033	6		Chr7	5576795	5592675	15880												Chr8	2553655	2553657	2
															Chr2	1829018	1829024	6		Chr17	3552058	3567937	15879												Chr8	2681309	2681311	2
															Chr2	2344620	2344626	6		Chr1	4685817	4701677	15860												Chr8	2921163	2921165	2
															Chr2	2660628	2660634	6		Chr17	818006	833846	15840												Chr8	2986755	2986757	2
															Chr2	3246522	3246528	6		Chr8	1432379	1448201	15822												Chr8	3014401	3014403	2
															Chr2	4365465	4365471	6		Chr9	5312609	5328428	15819												Chr8	3325030	3325032	2
															Chr2	4370259	4370265	6		Chr14	1208454	1224273	15819												Chr8	3434553	3434555	2
															Chr2	6134971	6134977	6		Chr1	2517363	2533131	15768												Chr8	3446757	3446759	2
															Chr2	7676035	7676041	6		Chr11	1602416	1618181	15765												Chr8	3805607	3805609	2
															Chr2	8369601	8369607	6		Chr9	713013	728763	15750												Chr8	3960388	3960390	2
															Chr2	8396129	8396135	6		Chr16	1956205	1971952	15747												Chr8	4052402	4052404	2
															Chr3	655179	655185	6		Chr6	8703681	8719424	15743												Chr8	4100883	4100885	2
															Chr3	740312	740318	6		Chr16	74105	89835	15730												Chr8	4182035	4182037	2
															Chr3	1935340	1935346	6		Chr4	3784294	3800003	15709												Chr8	4273931	4273933	2
															Chr3	4859312	4859318	6		Chr6	3659817	3675522	15705												Chr8	4296465	4296467	2
															Chr3	4993923	4993929	6		Chr15	5270979	5286668	15689												Chr8	4342273	4342275	2
															Chr3	8252564	8252570	6		Chr15	6392652	6408337	15685												Chr8	4356381	4356383	2
															Chr3	8321221	8321227	6		Chr3	3955832	3971475	15643												Chr8	4358889	4358891	2
															Chr3	8324443	8324449	6		Chr16	1583289	1598921	15632												Chr8	4362902	4362904	2
															Chr3	8539375	8539381	6		Chr13	1731447	1747065	15618												Chr8	4418906	4418908	2
															Chr3	8571398	8571404	6		Chr12	6157095	6172711	15616												Chr8	4424459	4424461	2
															Chr3	8573907	8573913	6		Chr14	57081	72684	15603												Chr8	4427816	4427818	2
															Chr3	8599734	8599740	6		Chr3	8451338	8466937	15599												Chr8	4430239	4430241	2
															Chr3	8601177	8601183	6		Chr7	98074	113654	15580												Chr8	4468799	4468801	2
															Chr3	8602275	8602281	6		Chr12	996242	1011813	15571												Chr9	18450	18452	2
															Chr3	8605105	8605111	6		Chr2	5558841	5574401	15560												Chr9	23375	23377	2
															Chr3	8605174	8605180	6		Chr17	4736126	4751682	15556												Chr9	25487	25489	2
															Chr3	8605646	8605652	6		Chr13	2564921	2580458	15537												Chr9	27629	27631	2
															Chr3	8605961	8605967	6		Chr3	3862757	3878291	15534												Chr9	93006	93008	2
															Chr3	8611723	8611729	6		Chr12	8561974	8577453	15479												Chr9	250733	250735	2
															Chr3	8615691	8615697	6		Chr10	641821	657288	15467												Chr9	368306	368308	2
															Chr3	8624779	8624785	6		Chr16	4347814	4363278	15464												Chr9	398866	398868	2
															Chr3	8625222	8625228	6		Chr1	1062382	1077827	15445												Chr9	449685	449687	2
															Chr3	8626774	8626780	6		Chr12	592686	608120	15434												Chr9	1046490	1046492	2
															Chr3	8738360	8738366	6		Chr12	1878177	1893611	15434												Chr9	1060866	1060868	2
															Chr3	8753490	8753496	6		Chr6	8679291	8694681	15390												Chr9	1167039	1167041	2
															Chr3	8759199	8759205	6		Chr9	5518753	5534143	15390												Chr9	1281504	1281506	2
															Chr3	8789796	8789802	6		Chr7	610438	625823	15385												Chr9	1635052	1635054	2
															Chr3	8794290	8794296	6		Chr16	7591556	7606935	15379												Chr9	1678546	1678548	2
															Chr3	8802260	8802266	6		Chr3	3222837	3238203	15366												Chr9	1772335	1772337	2
															Chr3	8805899	8805905	6		Chr15	2538386	2553751	15365												Chr9	1775830	1775832	2
															Chr3	8817718	8817724	6		Chr15	12225	27588	15363												Chr9	2433669	2433671	2
															Chr3	8835050	8835056	6		Chr8	2976845	2992195	15350												Chr9	2498847	2498849	2
															Chr3	8843561	8843567	6		Chr10	942294	957641	15347												Chr9	2547496	2547498	2
															Chr3	8846121	8846127	6		Chr3	7470442	7485750	15308												Chr9	2836273	2836275	2
															Chr3	8850320	8850326	6		Chr7	5214652	5229955	15303												Chr9	2865620	2865622	2
															Chr3	8850815	8850821	6		Chr17	3119614	3134911	15297												Chr9	2933796	2933798	2
															Chr3	8851090	8851096	6		Chr14	1550602	1565857	15255												Chr9	3058932	3058934	2
															Chr3	8978683	8978689	6		Chr4	678325	693571	15246												Chr9	3064921	3064923	2
															Chr3	8984851	8984857	6		Chr7	1615849	1631082	15233												Chr9	3293212	3293214	2
															Chr3	8986746	8986752	6		Chr5	1449145	1464365	15220												Chr9	3318472	3318474	2
															Chr3	9018688	9018694	6		Chr6	3986917	4002122	15205												Chr9	3401913	3401915	2
															Chr3	9084638	9084644	6		Chr4	3185581	3200783	15202												Chr9	3470167	3470169	2
															Chr3	9087293	9087299	6		Chr7	4571617	4586804	15187												Chr9	3653221	3653223	2
															Chr4	19628	19634	6		Chr17	2390438	2405609	15171												Chr9	3670717	3670719	2
															Chr4	28783	28789	6		Chr8	147118	162286	15168												Chr9	3712399	3712401	2
															Chr4	317992	317998	6		Chr2	3034811	3049969	15158												Chr9	3919290	3919292	2
															Chr4	527580	527586	6		Chr11	1055615	1070760	15145												Chr9	3950627	3950629	2
															Chr4	623909	623915	6		Chr17	2868639	2883782	15143												Chr9	4382066	4382068	2
															Chr4	1278696	1278702	6		Chr7	5841152	5856293	15141												Chr9	4424942	4424944	2
															Chr4	1972931	1972937	6		Chr4	4152534	4167673	15139												Chr9	4427239	4427241	2
															Chr4	2004159	2004165	6		Chr9	89613	104726	15113												Chr9	4460167	4460169	2
															Chr4	2020906	2020912	6		Chr10	399522	414635	15113												Chr9	4581722	4581724	2
															Chr4	2337371	2337377	6		Chr15	892295	907407	15112												Chr9	4589103	4589105	2
															Chr4	3200756	3200762	6		Chr5	1534623	1549733	15110												Chr9	4616816	4616818	2
															Chr5	651045	651051	6		Chr9	3789095	3804195	15100												Chr9	4702967	4702969	2
															Chr5	715863	715869	6		Chr6	2452165	2467250	15085												Chr9	4847996	4847998	2
															Chr5	1301468	1301474	6		Chr12	3328591	3343666	15075												Chr9	4864870	4864872	2
															Chr5	1301539	1301545	6		Chr3	3434150	3449190	15040												Chr9	5161598	5161600	2
															Chr5	1301797	1301803	6		Chr3	5995881	6010916	15035												Chr9	5209663	5209665	2
															Chr5	1301823	1301829	6		Chr16	6873354	6888349	14995												Chr9	5215848	5215850	2
															Chr5	1301915	1301921	6		Chr3	4621942	4636906	14964												Chr9	5487182	5487184	2
															Chr5	1726025	1726031	6		Chr10	1722096	1737031	14935												Chr9	5493997	5493999	2
															Chr5	1728090	1728096	6		Chr16	5925297	5940208	14911												Chr9	5604967	5604969	2
															Chr5	1729586	1729592	6		Chr14	3817482	3832387	14905												Chr9	5891790	5891792	2
															Chr5	2313880	2313886	6		Chr3	7315294	7330182	14888												Chr9	5979939	5979941	2
															Chr5	3016608	3016614	6		Chr3	8988548	9003412	14864												Chr9	6105240	6105242	2
															Chr5	3101100	3101106	6		Chr5	2693555	2708404	14849												Chr9	6122496	6122498	2
															Chr5	3341053	3341059	6		Chr12	6300755	6315588	14833												Chr9	6128267	6128269	2
															Chr5	3591508	3591514	6		Chr1	2788170	2802984	14814												Chr9	6366580	6366582	2
															Chr6	33411	33417	6		Chr2	2410126	2424935	14809												Chr9	6389591	6389593	2
															Chr6	67091	67097	6		Chr3	4730527	4745305	14778												Chr9	6668292	6668294	2
															Chr6	68920	68926	6		Chr4	3123089	3137819	14730												Chr9	6720465	6720467	2
															Chr6	148588	148594	6		Chr11	1185561	1200272	14711												Chr9	6796611	6796613	2
															Chr6	165949	165955	6		Chr9	355933	370631	14698												Chr9	6796654	6796656	2
															Chr6	254145	254151	6		Chr16	7615111	7629788	14677												Chr10	31665	31667	2
															Chr6	284481	284487	6		Chr14	3284998	3299661	14663												Chr10	58962	58964	2
															Chr6	336775	336781	6		Chr15	703759	718418	14659												Chr10	353156	353158	2
															Chr6	340648	340654	6		Chr14	1160386	1175036	14650												Chr10	359851	359853	2
															Chr6	396202	396208	6		Chr12	7840183	7854825	14642												Chr10	360524	360526	2
															Chr6	419956	419962	6		Chr9	6418478	6433110	14632												Chr10	373908	373910	2
															Chr6	480414	480420	6		Chr9	197775	212340	14565												Chr10	446598	446600	2
															Chr6	525237	525243	6		Chr16	4073916	4088455	14539												Chr10	672556	672558	2
															Chr6	529563	529569	6		Chr16	4088742	4103257	14515												Chr10	798752	798754	2
															Chr6	556891	556897	6		Chr15	5766510	5780965	14455												Chr10	1071187	1071189	2
															Chr6	660189	660195	6		Chr12	5352482	5366934	14452												Chr10	1226004	1226006	2
															Chr6	673962	673968	6		Chr1	5027828	5042279	14451												Chr10	1337354	1337356	2
															Chr6	761339	761345	6		Chr12	8043201	8057644	14443												Chr10	1526524	1526526	2
															Chr6	761862	761868	6		Chr3	7768156	7782597	14441												Chr10	1589129	1589131	2
															Chr6	763474	763480	6		Chr6	1887074	1901499	14425												Chr10	1742611	1742613	2
															Chr6	796991	796997	6		Chr3	463546	477953	14407												Chr10	2070405	2070407	2
															Chr6	805986	805992	6		Chr1	730116	744487	14371												Chr10	2383128	2383130	2
															Chr6	806233	806239	6		Chr11	3624066	3638429	14363												Chr10	2402340	2402342	2
															Chr6	806750	806756	6		Chr10	1802251	1816597	14346												Chr10	2867268	2867270	2
															Chr6	817344	817350	6		Chr1	4331163	4345502	14339												Chr10	2880223	2880225	2
															Chr6	823295	823301	6		Chr2	1174661	1188991	14330												Chr10	2980484	2980486	2
															Chr6	826139	826145	6		Chr17	5855047	5869353	14306												Chr10	3354199	3354201	2
															Chr6	826147	826153	6		Chr14	3914202	3928440	14238												Chr10	3360773	3360775	2
															Chr6	914497	914503	6		Chr6	1539880	1554097	14217												Chr10	3820022	3820024	2
															Chr6	921048	921054	6		Chr2	6412002	6426217	14215												Chr10	4110050	4110052	2
															Chr6	957494	957500	6		Chr11	53573	67781	14208												Chr10	4538712	4538714	2
															Chr6	966000	966006	6		Chr9	3030454	3044658	14204												Chr10	4676099	4676101	2
															Chr6	1068740	1068746	6		Chr14	3474718	3488915	14197												Chr10	4690973	4690975	2
															Chr6	1074975	1074981	6		Chr2	3092239	3106435	14196												Chr10	4938982	4938984	2
															Chr6	1079028	1079034	6		Chr17	5530709	5544904	14195												Chr10	4984441	4984443	2
															Chr6	1292509	1292515	6		Chr11	1529402	1543584	14182												Chr10	5018137	5018139	2
															Chr6	1305547	1305553	6		Chr6	5719879	5734033	14154												Chr10	5086678	5086680	2
															Chr6	1322149	1322155	6		Chr15	3081781	3095905	14124												Chr10	5096138	5096140	2
															Chr6	1375128	1375134	6		Chr3	3469029	3483115	14086												Chr10	5109058	5109060	2
															Chr6	1381959	1381965	6		Chr12	919909	933993	14084												Chr10	5186747	5186749	2
															Chr6	1415870	1415876	6		Chr12	1893843	1907913	14070												Chr10	5199871	5199873	2
															Chr6	1420841	1420847	6		Chr14	2848239	2862289	14050												Chr10	5330645	5330647	2
															Chr6	1435645	1435651	6		Chr10	5988749	6002794	14045												Chr10	6134307	6134309	2
															Chr6	1474206	1474212	6		Chr2	2309950	2323989	14039												Chr10	6152172	6152174	2
															Chr6	1475255	1475261	6		Chr12	962522	976530	14008												Chr10	6152197	6152199	2
															Chr6	1499642	1499648	6		Chr7	1592571	1606545	13974												Chr10	6157947	6157949	2
															Chr6	1575658	1575664	6		Chr1	1436702	1450670	13968												Chr10	6168884	6168886	2
															Chr6	1593362	1593368	6		Chr12	1682637	1696605	13968												Chr10	6177286	6177288	2
															Chr6	1593657	1593663	6		Chr11	2097333	2111294	13961												Chr10	6321489	6321491	2
															Chr6	1594349	1594355	6		Chr16	5711643	5725555	13912												Chr10	6397308	6397310	2
															Chr6	1596771	1596777	6		Chr13	1792662	1806568	13906												Chr10	6505033	6505035	2
															Chr6	1607755	1607761	6		Chr1	2813392	2827293	13901												Chr10	6512734	6512736	2
															Chr6	1612810	1612816	6		Chr10	2559625	2573499	13874												Chr10	6580524	6580526	2
															Chr6	1645236	1645242	6		Chr3	5713727	5727585	13858												Chr10	6595816	6595818	2
															Chr6	1649174	1649180	6		Chr5	1890827	1904683	13856												Chr11	80708	80710	2
															Chr6	1652497	1652503	6		Chr6	3287570	3301416	13846												Chr11	193200	193202	2
															Chr6	1671811	1671817	6		Chr9	5214370	5228212	13842												Chr11	207691	207693	2
															Chr6	1676137	1676143	6		Chr13	5008667	5022507	13840												Chr11	298130	298132	2
															Chr6	1682504	1682510	6		Chr15	4103151	4116981	13830												Chr11	307745	307747	2
															Chr6	1682973	1682979	6		Chr2	2509594	2523420	13826												Chr11	512402	512404	2
															Chr6	1683532	1683538	6		Chr3	6520527	6534348	13821												Chr11	773162	773164	2
															Chr6	1683605	1683611	6		Chr12	6255339	6269150	13811												Chr11	807990	807992	2
															Chr6	1683612	1683618	6		Chr12	8144508	8158308	13800												Chr11	937852	937854	2
															Chr6	1691310	1691316	6		Chr17	3219026	3232822	13796												Chr11	937909	937911	2
															Chr6	1714914	1714920	6		Chr3	1350277	1364058	13781												Chr11	1166846	1166848	2
															Chr6	1741448	1741454	6		Chr1	5637282	5651058	13776												Chr11	1241989	1241991	2
															Chr6	1900541	1900547	6		Chr3	5625452	5639219	13767												Chr11	1277765	1277767	2
															Chr6	1900562	1900568	6		Chr4	693790	707552	13762												Chr11	1287224	1287226	2
															Chr6	1901033	1901039	6		Chr15	5730168	5743918	13750												Chr11	1313106	1313108	2
															Chr6	1901465	1901471	6		Chr16	6822326	6836059	13733												Chr11	1374686	1374688	2
															Chr6	1959779	1959785	6		Chr1	3395003	3408725	13722												Chr11	1425077	1425079	2
															Chr6	1960084	1960090	6		Chr12	8073156	8086871	13715												Chr11	1454973	1454975	2
															Chr6	2922267	2922273	6		Chr12	5373226	5386931	13705												Chr11	1617294	1617296	2
															Chr6	3154817	3154823	6		Chr6	7442731	7456421	13690												Chr11	1903810	1903812	2
															Chr6	4513387	4513393	6		Chr5	3202045	3215720	13675												Chr11	1912776	1912778	2
															Chr6	5458669	5458675	6		Chr5	1759267	1772919	13652												Chr11	1927690	1927692	2
															Chr7	495672	495678	6		Chr6	5386206	5399831	13625												Chr11	1938010	1938012	2
															Chr7	1971725	1971731	6		Chr1	1969646	1983268	13622												Chr11	2105608	2105610	2
															Chr7	2457889	2457895	6		Chr8	2702040	2715647	13607												Chr11	2190569	2190571	2
															Chr7	3905150	3905156	6		Chr13	1865928	1879496	13568												Chr11	2219566	2219568	2
															Chr7	5263809	5263815	6		Chr15	6275618	6289181	13563												Chr11	2270111	2270113	2
															Chr7	5825994	5826000	6		Chr6	1669543	1683098	13555												Chr11	2389951	2389953	2
															Chr8	186976	186982	6		Chr6	3645801	3659349	13548												Chr11	2666169	2666171	2
															Chr8	243752	243758	6		Chr9	6440190	6453735	13545												Chr11	2794243	2794245	2
															Chr8	505208	505214	6		Chr12	9560599	9574143	13544												Chr11	2802595	2802597	2
															Chr8	1503037	1503043	6		Chr2	3764277	3777813	13536												Chr11	2893997	2893999	2
															Chr8	1639987	1639993	6		Chr10	5891694	5905225	13531												Chr11	3883342	3883344	2
															Chr8	1864303	1864309	6		Chr3	4963329	4976858	13529												Chr11	3930184	3930186	2
															Chr8	2246858	2246864	6		Chr17	4986324	4999844	13520												Chr11	3946551	3946553	2
															Chr8	2564658	2564664	6		Chr15	5324281	5337799	13518												Chr11	3983086	3983088	2
															Chr8	2921023	2921029	6		Chr9	3658584	3672096	13512												Chr11	4073815	4073817	2
															Chr8	4140945	4140951	6		Chr1	6942834	6956343	13509												Chr11	4125233	4125235	2
															Chr8	4220657	4220663	6		Chr11	250677	264176	13499												Chr11	4148770	4148772	2
															Chr9	282108	282114	6		Chr17	6682986	6696467	13481												Chr11	4234784	4234786	2
															Chr9	2096777	2096783	6		Chr4	2562372	2575832	13460												Chr11	4252211	4252213	2
															Chr9	2515157	2515163	6		Chr15	4985879	4999307	13428												Chr11	4304043	4304045	2
															Chr9	2693810	2693816	6		Chr9	3243981	3257397	13416												Chr11	4356998	4357000	2
															Chr9	2738925	2738931	6		Chr9	6625242	6638656	13414												Chr11	4414101	4414103	2
															Chr9	2738975	2738981	6		Chr4	306243	319651	13408												Chr11	4475904	4475906	2
															Chr9	2743552	2743558	6		Chr3	6934162	6947560	13398												Chr11	4545849	4545851	2
															Chr9	2836273	2836279	6		Chr7	4863546	4876915	13369												Chr11	4746462	4746464	2
															Chr9	3055251	3055257	6		Chr9	1641116	1654477	13361												Chr11	4902916	4902918	2
															Chr9	3470778	3470784	6		Chr9	3225933	3239276	13343												Chr11	4995740	4995742	2
															Chr9	3965379	3965385	6		Chr6	5113593	5126930	13337												Chr11	4996157	4996159	2
															Chr9	4702967	4702973	6		Chr11	631012	644346	13334												Chr11	5041062	5041064	2
															Chr9	4727854	4727860	6		Chr16	2687586	2700906	13320												Chr11	5067170	5067172	2
															Chr9	5113238	5113244	6		Chr15	3412493	3425795	13302												Chr11	5079731	5079733	2
															Chr9	6405935	6405941	6		Chr6	5873341	5886642	13301												Chr11	5091264	5091266	2
															Chr10	353894	353900	6		Chr13	2755493	2768793	13300												Chr12	42633	42635	2
															Chr10	1589129	1589135	6		Chr17	1460316	1473602	13286												Chr12	51545	51547	2
															Chr10	2104894	2104900	6		Chr17	3821068	3834346	13278												Chr12	55862	55864	2
															Chr10	2445361	2445367	6		Chr11	2714746	2728013	13267												Chr12	64278	64280	2
															Chr10	2459257	2459263	6		Chr3	3818722	3831980	13258												Chr12	133395	133397	2
															Chr10	2725333	2725339	6		Chr6	5511787	5525035	13248												Chr12	293256	293258	2
															Chr10	2885481	2885487	6		Chr14	1976057	1989305	13248												Chr12	313516	313518	2
															Chr10	4096538	4096544	6		Chr12	5751534	5764765	13231												Chr12	424275	424277	2
															Chr10	5080084	5080090	6		Chr2	5624256	5637482	13226												Chr12	737810	737812	2
															Chr10	5496310	5496316	6		Chr15	3858898	3872123	13225												Chr12	797351	797353	2
															Chr10	5502132	5502138	6		Chr1	3846639	3859863	13224												Chr12	1043403	1043405	2
															Chr10	6431614	6431620	6		Chr16	4407493	4420703	13210												Chr12	1184533	1184535	2
															Chr10	6462409	6462415	6		Chr7	4654107	4667305	13198												Chr12	1287787	1287789	2
															Chr11	208433	208439	6		Chr7	302891	316083	13192												Chr12	2080846	2080848	2
															Chr11	876826	876832	6		Chr10	2281322	2294513	13191												Chr12	2432476	2432478	2
															Chr11	894683	894689	6		Chr12	5548641	5561832	13191												Chr12	2502525	2502527	2
															Chr11	1277765	1277771	6		Chr14	2629206	2642380	13174												Chr12	2511219	2511221	2
															Chr11	1852257	1852263	6		Chr12	8632225	8645380	13155												Chr12	2575964	2575966	2
															Chr11	1854024	1854030	6		Chr2	1507435	1520580	13145												Chr12	2590353	2590355	2
															Chr11	1855339	1855345	6		Chr11	1775113	1788219	13106												Chr12	2667745	2667747	2
															Chr11	2389951	2389957	6		Chr16	2229756	2242854	13098												Chr12	2679772	2679774	2
															Chr11	2537119	2537125	6		Chr10	4606538	4619629	13091												Chr12	2996211	2996213	2
															Chr11	3945501	3945507	6		Chr1	7935105	7948187	13082												Chr12	3057501	3057503	2
															Chr11	4177866	4177872	6		Chr2	5377540	5390595	13055												Chr12	3193951	3193953	2
															Chr11	4180119	4180125	6		Chr4	1088920	1101971	13051												Chr12	3211991	3211993	2
															Chr11	4182273	4182279	6		Chr7	5664812	5677846	13034												Chr12	3399431	3399433	2
															Chr11	4184693	4184699	6		Chr17	4459821	4472852	13031												Chr12	3420095	3420097	2
															Chr11	4680264	4680270	6		Chr13	4958600	4971626	13026												Chr12	4025821	4025823	2
															Chr12	613891	613897	6		Chr11	276960	289981	13021												Chr12	4029954	4029956	2
															Chr12	1047992	1047998	6		Chr12	2959797	2972777	12980												Chr12	4393004	4393006	2
															Chr12	1050514	1050520	6		Chr5	2391601	2404567	12966												Chr12	4417099	4417101	2
															Chr12	1055129	1055135	6		Chr6	4277234	4290180	12946												Chr12	4620467	4620469	2
															Chr12	3143216	3143222	6		Chr10	2296749	2309695	12946												Chr12	5009642	5009644	2
															Chr12	3539415	3539421	6		Chr11	1656006	1668948	12942												Chr12	5211154	5211156	2
															Chr12	3916441	3916447	6		Chr3	7587029	7599956	12927												Chr12	5825403	5825405	2
															Chr12	5201766	5201772	6		Chr15	6408969	6421863	12894												Chr12	5907454	5907456	2
															Chr12	5802108	5802114	6		Chr16	2877341	2890218	12877												Chr12	5927159	5927161	2
															Chr12	6485555	6485561	6		Chr3	4107265	4120127	12862												Chr12	6100273	6100275	2
															Chr12	9062473	9062479	6		Chr8	2865192	2878045	12853												Chr12	6176197	6176199	2
															Chr12	9138902	9138908	6		Chr10	2011160	2023999	12839												Chr12	6384507	6384509	2
															Chr12	9146440	9146446	6		Chr3	5012195	5025030	12835												Chr12	6403390	6403392	2
															Chr12	9146550	9146556	6		Chr9	6607270	6620086	12816												Chr12	6528432	6528434	2
															Chr12	9267001	9267007	6		Chr2	2557374	2570184	12810												Chr12	6536344	6536346	2
															Chr12	9312912	9312918	6		Chr2	3353993	3366788	12795												Chr12	6630981	6630983	2
															Chr12	9321052	9321058	6		Chr12	8195579	8208371	12792												Chr12	6639328	6639330	2
															Chr12	9321257	9321263	6		Chr17	152205	164994	12789												Chr12	6685384	6685386	2
															Chr12	9321316	9321322	6		Chr5	920029	932813	12784												Chr12	6743667	6743669	2
															Chr12	9323633	9323639	6		Chr4	2791610	2804384	12774												Chr12	7216470	7216472	2
															Chr12	9326646	9326652	6		Chr13	3177403	3190175	12772												Chr12	7248318	7248320	2
															Chr12	9330185	9330191	6		Chr1	4508127	4520895	12768												Chr12	7284741	7284743	2
															Chr12	9358292	9358298	6		Chr6	2086919	2099669	12750												Chr12	7409510	7409512	2
															Chr12	9360278	9360284	6		Chr12	6612382	6625102	12720												Chr12	7982893	7982895	2
															Chr12	9363846	9363852	6		Chr12	8160735	8173451	12716												Chr12	7989815	7989817	2
															Chr12	9364402	9364408	6		Chr1	361671	374382	12711												Chr12	8198500	8198502	2
															Chr12	9460361	9460367	6		Chr3	8114269	8126974	12705												Chr12	8214310	8214312	2
															Chr12	9463860	9463866	6		Chr5	146157	158852	12695												Chr12	8214492	8214494	2
															Chr12	9469070	9469076	6		Chr7	5126266	5138954	12688												Chr12	8237463	8237465	2
															Chr12	9539579	9539585	6		Chr6	7425441	7438126	12685												Chr12	8555246	8555248	2
															Chr12	9546126	9546132	6		Chr10	3714457	3727137	12680												Chr12	8655388	8655390	2
															Chr12	9546242	9546248	6		Chr15	2144716	2157382	12666												Chr12	8771942	8771944	2
															Chr12	9632244	9632250	6		Chr11	1385152	1397793	12641												Chr12	8968420	8968422	2
															Chr12	9637623	9637629	6		Chr14	2720775	2733409	12634												Chr12	8970766	8970768	2
															Chr12	9638084	9638090	6		Chr17	6094088	6106705	12617												Chr12	9326646	9326648	2
															Chr12	9645353	9645359	6		Chr3	5979105	5991720	12615												Chr12	9353281	9353283	2
															Chr12	9669668	9669674	6		Chr6	3124809	3137396	12587												Chr12	9357289	9357291	2
															Chr12	9683561	9683567	6		Chr12	4004183	4016764	12581												Chr12	9409576	9409578	2
															Chr12	9709488	9709494	6		Chr6	330064	342641	12577												Chr12	9412254	9412256	2
															Chr12	9715088	9715094	6		Chr8	800089	812654	12565												Chr12	9502491	9502493	2
															Chr12	9731522	9731528	6		Chr15	2982379	2994931	12552												Chr12	9698143	9698145	2
															Chr12	9743750	9743756	6		Chr16	4796510	4809050	12540												Chr12	9699003	9699005	2
															Chr12	9758346	9758352	6		Chr1	3862062	3874578	12516												Chr12	9807233	9807235	2
															Chr12	9759122	9759128	6		Chr15	4857964	4870477	12513												Chr12	9859977	9859979	2
															Chr13	90699	90705	6		Chr12	8904718	8917229	12511												Chr12	9921763	9921765	2
															Chr13	567985	567991	6		Chr1	1453056	1465554	12498												Chr13	90699	90701	2
															Chr13	1519987	1519993	6		Chr6	5525402	5537892	12490												Chr13	112419	112421	2
															Chr13	1559233	1559239	6		Chr2	6813952	6826434	12482												Chr13	284927	284929	2
															Chr13	3309378	3309384	6		Chr2	4396605	4409081	12476												Chr13	318921	318923	2
															Chr13	3708087	3708093	6		Chr6	439264	451712	12448												Chr13	353469	353471	2
															Chr13	4650297	4650303	6		Chr14	440370	452808	12438												Chr13	552063	552065	2
															Chr14	432815	432821	6		Chr2	4107835	4120265	12430												Chr13	566861	566863	2
															Chr14	468655	468661	6		Chr7	3327332	3339750	12418												Chr13	797074	797076	2
															Chr14	1044080	1044086	6		Chr6	5189565	5201951	12386												Chr13	1025568	1025570	2
															Chr14	3385766	3385772	6		Chr12	8676136	8688522	12386												Chr13	1136744	1136746	2
															Chr14	3388591	3388597	6		Chr13	2243883	2256267	12384												Chr13	1522835	1522837	2
															Chr14	3420997	3421003	6		Chr6	2181247	2193629	12382												Chr13	1559233	1559235	2
															Chr14	3475796	3475802	6		Chr1	1537167	1549527	12360												Chr13	1604139	1604141	2
															Chr15	208616	208622	6		Chr2	1952354	1964688	12334												Chr13	2315659	2315661	2
															Chr15	275407	275413	6		Chr12	242748	255071	12323												Chr13	2572131	2572133	2
															Chr15	329264	329270	6		Chr12	6025628	6037951	12323												Chr13	2868686	2868688	2
															Chr15	345222	345228	6		Chr6	6902288	6914600	12312												Chr13	2880563	2880565	2
															Chr15	1123299	1123305	6		Chr6	2165358	2177643	12285												Chr13	2918972	2918974	2
															Chr15	1192155	1192161	6		Chr15	1245606	1257886	12280												Chr13	2977266	2977268	2
															Chr15	1451531	1451537	6		Chr3	3449616	3461890	12274												Chr13	3069283	3069285	2
															Chr15	1595964	1595970	6		Chr3	3310846	3323101	12255												Chr13	3112095	3112097	2
															Chr15	1635338	1635344	6		Chr16	5049824	5062066	12242												Chr13	3130284	3130286	2
															Chr15	1649848	1649854	6		Chr7	1908795	1921025	12230												Chr13	3674188	3674190	2
															Chr15	1758983	1758989	6		Chr9	2115905	2128124	12219												Chr13	3708087	3708089	2
															Chr15	2367216	2367222	6		Chr17	5555824	5568038	12214												Chr13	4043822	4043824	2
															Chr15	3836099	3836105	6		Chr13	1365893	1378099	12206												Chr13	4053590	4053592	2
															Chr15	4502396	4502402	6		Chr9	663054	675259	12205												Chr13	4067435	4067437	2
															Chr15	5061657	5061663	6		Chr12	2579515	2591704	12189												Chr13	4098686	4098688	2
															Chr15	5198330	5198336	6		Chr11	4092973	4105159	12186												Chr13	4446676	4446678	2
															Chr15	6711535	6711541	6		Chr6	1930040	1942223	12183												Chr13	4469129	4469131	2
															Chr15	6785123	6785129	6		Chr12	661448	673618	12170												Chr13	4531413	4531415	2
															Chr15	6788079	6788085	6		Chr7	2530981	2543145	12164												Chr13	4574262	4574264	2
															Chr16	1401500	1401506	6		Chr9	1545409	1557570	12161												Chr13	4793493	4793495	2
															Chr16	2450233	2450239	6		Chr8	3452030	3464183	12153												Chr13	4832190	4832192	2
															Chr16	4864519	4864525	6		Chr1	4480223	4492356	12133												Chr13	4969038	4969040	2
															Chr16	6607055	6607061	6		Chr15	2331741	2343865	12124												Chr13	4975951	4975953	2
															Chr16	6709625	6709631	6		Chr12	3918309	3930430	12121												Chr13	4978970	4978972	2
															Chr17	743370	743376	6		Chr9	5480244	5492364	12120												Chr13	5027017	5027019	2
															Chr17	991384	991390	6		Chr7	4294379	4306481	12102												Chr13	5255549	5255551	2
															Chr17	1428076	1428082	6		Chr8	2847153	2859249	12096												Chr13	5380085	5380087	2
															Chr17	2607794	2607800	6		Chr10	5284915	5297009	12094												Chr13	5382321	5382323	2
															Chr17	2908527	2908533	6		Chr14	2218801	2230891	12090												Chr13	5395142	5395144	2
															Chr17	3949422	3949428	6		Chr10	6292419	6304505	12086												Chr13	5412321	5412323	2
															Chr17	4331272	4331278	6		Chr17	1344421	1356500	12079												Chr14	60101	60103	2
															Chr17	4331682	4331688	6		Chr16	3038746	3050817	12071												Chr14	171704	171706	2
															Chr17	4546752	4546758	6		Chr16	3336526	3348587	12061												Chr14	384698	384700	2
															Chr17	5419913	5419919	6		Chr17	2531837	2543888	12051												Chr14	468655	468657	2
															Chr17	5595047	5595053	6		Chr6	7609390	7621434	12044												Chr14	599711	599713	2
															Chr17	6327070	6327076	6		Chr10	5643411	5655429	12018												Chr14	782532	782534	2
															Chr1	236440	236445	5		Chr4	3801628	3813643	12015												Chr14	848239	848241	2
															Chr1	398794	398799	5		Chr2	4447266	4459277	12011												Chr14	857382	857384	2
															Chr1	504041	504046	5		Chr7	1544894	1556901	12007												Chr14	978151	978153	2
															Chr1	529504	529509	5		Chr15	2112549	2124514	11965												Chr14	1044080	1044082	2
															Chr1	558252	558257	5		Chr4	1389122	1401082	11960												Chr14	1053669	1053671	2
															Chr1	947181	947186	5		Chr12	574497	586451	11954												Chr14	1116683	1116685	2
															Chr1	1423474	1423479	5		Chr15	2650741	2662687	11946												Chr14	1241429	1241431	2
															Chr1	1935109	1935114	5		Chr5	989128	1001060	11932												Chr14	1273310	1273312	2
															Chr1	1936780	1936785	5		Chr13	3670145	3682071	11926												Chr14	1477168	1477170	2
															Chr1	1937058	1937063	5		Chr9	4599951	4611856	11905												Chr14	1491635	1491637	2
															Chr1	1937777	1937782	5		Chr7	4444345	4456241	11896												Chr14	1684702	1684704	2
															Chr1	2689184	2689189	5		Chr3	4416390	4428276	11886												Chr14	1684754	1684756	2
															Chr1	3007468	3007473	5		Chr3	6891431	6903287	11856												Chr14	1855960	1855962	2
															Chr1	3009001	3009006	5		Chr16	7120199	7132044	11845												Chr14	1959296	1959298	2
															Chr1	3031712	3031717	5		Chr11	3077268	3089090	11822												Chr14	2069063	2069065	2
															Chr1	4014522	4014527	5		Chr3	5385818	5397611	11793												Chr14	2103967	2103969	2
															Chr1	4155781	4155786	5		Chr2	6213898	6225678	11780												Chr14	2246376	2246378	2
															Chr1	4576970	4576975	5		Chr1	414018	425773	11755												Chr14	2274382	2274384	2
															Chr1	5127337	5127342	5		Chr3	6734141	6745895	11754												Chr14	2278685	2278687	2
															Chr1	5909536	5909541	5		Chr5	2989467	3001221	11754												Chr14	2426044	2426046	2
															Chr1	7183916	7183921	5		Chr3	2459811	2471555	11744												Chr14	2546347	2546349	2
															Chr1	7407381	7407386	5		Chr6	1565106	1576831	11725												Chr14	2592521	2592523	2
															Chr1	7441915	7441920	5		Chr3	8944550	8956271	11721												Chr14	2640491	2640493	2
															Chr1	7766151	7766156	5		Chr14	3543136	3554854	11718												Chr14	2700286	2700288	2
															Chr1	7961570	7961575	5		Chr6	2286229	2297946	11717												Chr14	2883791	2883793	2
															Chr1	7962835	7962840	5		Chr10	279909	291623	11714												Chr14	2898995	2898997	2
															Chr1	7963262	7963267	5		Chr15	5624647	5636358	11711												Chr14	2937182	2937184	2
															Chr1	7963790	7963795	5		Chr6	5168594	5180303	11709												Chr14	3373160	3373162	2
															Chr2	1813178	1813183	5		Chr15	4054071	4065778	11707												Chr14	3385060	3385062	2
															Chr2	1816644	1816649	5		Chr3	8076472	8088178	11706												Chr14	3409228	3409230	2
															Chr2	1816744	1816749	5		Chr3	7621658	7633350	11692												Chr14	3490354	3490356	2
															Chr2	2080378	2080383	5		Chr6	3972020	3983705	11685												Chr14	3494788	3494790	2
															Chr2	2138496	2138501	5		Chr3	5372329	5384013	11684												Chr14	3501653	3501655	2
															Chr2	3804704	3804709	5		Chr9	2079257	2090939	11682												Chr14	3576189	3576191	2
															Chr2	4064636	4064641	5		Chr7	3496264	3507937	11673												Chr14	3627227	3627229	2
															Chr2	4361278	4361283	5		Chr2	3299331	3310996	11665												Chr14	3631651	3631653	2
															Chr2	4361810	4361815	5		Chr2	3670211	3681867	11656												Chr14	3851675	3851677	2
															Chr2	4369194	4369199	5		Chr16	1063091	1074743	11652												Chr14	3910130	3910132	2
															Chr2	4374462	4374467	5		Chr1	6071949	6083600	11651												Chr14	3940697	3940699	2
															Chr2	6134590	6134595	5		Chr15	5093260	5104907	11647												Chr14	3957665	3957667	2
															Chr2	6134654	6134659	5		Chr14	1261921	1273567	11646												Chr14	3970018	3970020	2
															Chr2	6134841	6134846	5		Chr9	4208588	4220218	11630												Chr14	4001802	4001804	2
															Chr2	6135516	6135521	5		Chr15	5717252	5728868	11616												Chr14	4006064	4006066	2
															Chr2	8380345	8380350	5		Chr13	4048175	4059786	11611												Chr14	4035573	4035575	2
															Chr2	8552030	8552035	5		Chr15	4223384	4234991	11607												Chr14	4073311	4073313	2
															Chr3	1636977	1636982	5		Chr5	3332808	3344378	11570												Chr14	4081272	4081274	2
															Chr3	1845290	1845295	5		Chr2	7047153	7058697	11544												Chr15	21128	21130	2
															Chr3	1966451	1966456	5		Chr10	538670	550213	11543												Chr15	42035	42037	2
															Chr3	2142004	2142009	5		Chr17	1984160	1995685	11525												Chr15	46297	46299	2
															Chr3	2908778	2908783	5		Chr2	1376584	1388100	11516												Chr15	48148	48150	2
															Chr3	2997505	2997510	5		Chr12	6826047	6837557	11510												Chr15	50845	50847	2
															Chr3	3353325	3353330	5		Chr15	1950762	1962263	11501												Chr15	54173	54175	2
															Chr3	3534546	3534551	5		Chr15	4557815	4569309	11494												Chr15	96838	96840	2
															Chr3	3903873	3903878	5		Chr8	2388372	2399864	11492												Chr15	211790	211792	2
															Chr3	4662582	4662587	5		Chr15	1490672	1502164	11492												Chr15	221746	221748	2
															Chr3	4765145	4765150	5		Chr8	4336226	4347716	11490												Chr15	275438	275440	2
															Chr3	7591370	7591375	5		Chr13	5145067	5156555	11488												Chr15	284683	284685	2
															Chr3	8147252	8147257	5		Chr12	1334027	1345511	11484												Chr15	297144	297146	2
															Chr3	8325278	8325283	5		Chr10	6394586	6406053	11467												Chr15	352847	352849	2
															Chr3	8329863	8329868	5		Chr6	2845682	2857139	11457												Chr15	353636	353638	2
															Chr3	8538015	8538020	5		Chr6	4588291	4599743	11452												Chr15	373064	373066	2
															Chr3	8573844	8573849	5		Chr2	5544123	5555553	11430												Chr15	475136	475138	2
															Chr3	8582491	8582496	5		Chr6	4682939	4694353	11414												Chr15	704182	704184	2
															Chr3	8582634	8582639	5		Chr11	4140772	4152160	11388												Chr15	757865	757867	2
															Chr3	8583449	8583454	5		Chr14	1340723	1352086	11363												Chr15	809043	809045	2
															Chr3	8589855	8589860	5		Chr3	128600	139956	11356												Chr15	817342	817344	2
															Chr3	8597856	8597861	5		Chr6	2399805	2411144	11339												Chr15	843873	843875	2
															Chr3	8599098	8599103	5		Chr12	215123	226422	11299												Chr15	849634	849636	2
															Chr3	8604100	8604105	5		Chr6	3612640	3623895	11255												Chr15	870250	870252	2
															Chr3	8605431	8605436	5		Chr4	1986389	1997633	11244												Chr15	1046240	1046242	2
															Chr3	8607962	8607967	5		Chr3	1093719	1104959	11240												Chr15	1170740	1170742	2
															Chr3	8616333	8616338	5		Chr6	1189522	1200755	11233												Chr15	1205528	1205530	2
															Chr3	8617455	8617460	5		Chr9	885804	896998	11194												Chr15	1435579	1435581	2
															Chr3	8643584	8643589	5		Chr17	2809445	2820635	11190												Chr15	1501602	1501604	2
															Chr3	8721095	8721100	5		Chr4	1621060	1632237	11177												Chr15	1586219	1586221	2
															Chr3	8721954	8721959	5		Chr17	2095200	2106375	11175												Chr15	1596694	1596696	2
															Chr3	8724088	8724093	5		Chr1	899072	910246	11174												Chr15	1654508	1654510	2
															Chr3	8726039	8726044	5		Chr16	4396176	4407349	11173												Chr15	1713474	1713476	2
															Chr3	8726492	8726497	5		Chr12	8514449	8525606	11157												Chr15	1981627	1981629	2
															Chr3	8731404	8731409	5		Chr2	5151820	5162973	11153												Chr15	2028626	2028628	2
															Chr3	8732986	8732991	5		Chr11	2824876	2836008	11132												Chr15	2345930	2345932	2
															Chr3	8738221	8738226	5		Chr7	457139	468262	11123												Chr15	2350307	2350309	2
															Chr3	8758602	8758607	5		Chr13	318470	329590	11120												Chr15	2365628	2365630	2
															Chr3	8763763	8763768	5		Chr1	5624799	5635912	11113												Chr15	2368778	2368780	2
															Chr3	8773275	8773280	5		Chr10	1320109	1331195	11086												Chr15	2369963	2369965	2
															Chr3	8781380	8781385	5		Chr1	1745913	1756998	11085												Chr15	2371198	2371200	2
															Chr3	8790007	8790012	5		Chr7	5612357	5623440	11083												Chr15	2526954	2526956	2
															Chr3	8792618	8792623	5		Chr14	150873	161943	11070												Chr15	2546752	2546754	2
															Chr3	8797291	8797296	5		Chr10	2527340	2538355	11015												Chr15	2658196	2658198	2
															Chr3	8801482	8801487	5		Chr15	4209314	4220329	11015												Chr15	2690171	2690173	2
															Chr3	8802322	8802327	5		Chr11	3185435	3196442	11007												Chr15	2796754	2796756	2
															Chr3	8803414	8803419	5		Chr8	2835340	2846342	11002												Chr15	2797300	2797302	2
															Chr3	8813359	8813364	5		Chr1	7672522	7683514	10992												Chr15	2942890	2942892	2
															Chr3	8815329	8815334	5		Chr16	6094689	6105677	10988												Chr15	3059003	3059005	2
															Chr3	8824746	8824751	5		Chr13	4347860	4358818	10958												Chr15	3642322	3642324	2
															Chr3	8828078	8828083	5		Chr11	3668855	3679811	10956												Chr15	3642580	3642582	2
															Chr3	8830419	8830424	5		Chr9	3387760	3398700	10940												Chr15	3664769	3664771	2
															Chr3	8836893	8836898	5		Chr14	2144837	2155775	10938												Chr15	4390911	4390913	2
															Chr3	8839338	8839343	5		Chr15	6764114	6775007	10893												Chr15	4448356	4448358	2
															Chr3	8843550	8843555	5		Chr15	2006375	2017244	10869												Chr15	4463493	4463495	2
															Chr3	8905069	8905074	5		Chr3	2349640	2360502	10862												Chr15	4485067	4485069	2
															Chr3	8933529	8933534	5		Chr10	1169597	1180456	10859												Chr15	4499891	4499893	2
															Chr3	8936089	8936094	5		Chr12	983197	994056	10859												Chr15	4597370	4597372	2
															Chr3	8977869	8977874	5		Chr8	1593153	1604003	10850												Chr15	4654677	4654679	2
															Chr3	9084299	9084304	5		Chr3	6822337	6833171	10834												Chr15	4654686	4654688	2
															Chr3	9085198	9085203	5		Chr6	254421	265241	10820												Chr15	4793701	4793703	2
															Chr3	9116348	9116353	5		Chr12	5029155	5039960	10805												Chr15	5169514	5169516	2
															Chr3	9117027	9117032	5		Chr16	6434748	6445531	10783												Chr15	5173605	5173607	2
															Chr3	9121593	9121598	5		Chr12	9876836	9887608	10772												Chr15	5177645	5177647	2
															Chr3	9128349	9128354	5		Chr15	5594148	5604911	10763												Chr15	5201080	5201082	2
															Chr3	9141965	9141970	5		Chr16	3082197	3092940	10743												Chr15	5211480	5211482	2
															Chr3	9154754	9154759	5		Chr5	3303729	3314468	10739												Chr15	5292331	5292333	2
															Chr4	39947	39952	5		Chr15	4454517	4465253	10736												Chr15	5504134	5504136	2
															Chr4	94642	94647	5		Chr1	4010058	4020786	10728												Chr15	5795096	5795098	2
															Chr4	114215	114220	5		Chr15	4086359	4097074	10715												Chr15	5914643	5914645	2
															Chr4	286592	286597	5		Chr2	7884087	7894798	10711												Chr15	6365825	6365827	2
															Chr4	533583	533588	5		Chr1	630900	641610	10710												Chr15	6488526	6488528	2
															Chr4	863534	863539	5		Chr17	6761407	6772092	10685												Chr15	6711606	6711608	2
															Chr4	863824	863829	5		Chr4	3546239	3556901	10662												Chr15	6724753	6724755	2
															Chr4	1194271	1194276	5		Chr16	4363672	4374323	10651												Chr15	6739887	6739889	2
															Chr4	1474720	1474725	5		Chr4	1936174	1946818	10644												Chr15	6759661	6759663	2
															Chr4	1608612	1608617	5		Chr4	2776498	2787141	10643												Chr15	6873521	6873523	2
															Chr4	1630554	1630559	5		Chr12	7426482	7437122	10640												Chr15	6876946	6876948	2
															Chr4	2343994	2343999	5		Chr1	4168315	4178954	10639												Chr15	6878762	6878764	2
															Chr4	3095584	3095589	5		Chr10	5546041	5556677	10636												Chr15	6896455	6896457	2
															Chr4	3451835	3451840	5		Chr4	1780304	1790932	10628												Chr16	264237	264239	2
															Chr4	4128594	4128599	5		Chr12	28610	39236	10626												Chr16	347375	347377	2
															Chr5	566645	566650	5		Chr14	1917860	1928485	10625												Chr16	386828	386830	2
															Chr5	809458	809463	5		Chr12	1012153	1022775	10622												Chr16	431188	431190	2
															Chr5	823928	823933	5		Chr3	2360758	2371377	10619												Chr16	437184	437186	2
															Chr5	1215663	1215668	5		Chr15	2456341	2466904	10563												Chr16	442629	442631	2
															Chr5	1301717	1301722	5		Chr10	2091162	2101719	10557												Chr16	1120469	1120471	2
															Chr5	1301974	1301979	5		Chr11	4536429	4546982	10553												Chr16	1125253	1125255	2
															Chr5	1302020	1302025	5		Chr3	6347789	6358331	10542												Chr16	2015907	2015909	2
															Chr5	1736522	1736527	5		Chr15	5938238	5948779	10541												Chr16	2106690	2106692	2
															Chr5	1749103	1749108	5		Chr16	4905904	4916431	10527												Chr16	2137195	2137197	2
															Chr5	1749853	1749858	5		Chr6	219684	230205	10521												Chr16	2275076	2275078	2
															Chr5	1750042	1750047	5		Chr3	6435273	6445791	10518												Chr16	2344457	2344459	2
															Chr5	1764921	1764926	5		Chr6	8496197	8506709	10512												Chr16	2474869	2474871	2
															Chr5	1765676	1765681	5		Chr3	5731059	5741563	10504												Chr16	2522600	2522602	2
															Chr5	3109153	3109158	5		Chr10	2790228	2800725	10497												Chr16	2700781	2700783	2
															Chr5	3300627	3300632	5		Chr10	5561523	5571992	10469												Chr16	2722118	2722120	2
															Chr5	3341109	3341114	5		Chr9	2008230	2018692	10462												Chr16	2736542	2736544	2
															Chr5	3587455	3587460	5		Chr16	6992447	7002882	10435												Chr16	2758235	2758237	2
															Chr6	31418	31423	5		Chr9	6547411	6557828	10417												Chr16	2795901	2795903	2
															Chr6	32644	32649	5		Chr16	5968846	5979239	10393												Chr16	3013309	3013311	2
															Chr6	33101	33106	5		Chr15	1467174	1477564	10390												Chr16	3259196	3259198	2
															Chr6	39022	39027	5		Chr14	330161	340540	10379												Chr16	3599538	3599540	2
															Chr6	68414	68419	5		Chr10	3679732	3690105	10373												Chr16	3678529	3678531	2
															Chr6	68901	68906	5		Chr1	350911	361264	10353												Chr16	3759825	3759827	2
															Chr6	69652	69657	5		Chr9	870338	880689	10351												Chr16	3813233	3813235	2
															Chr6	70514	70519	5		Chr13	2655205	2665547	10342												Chr16	3838267	3838269	2
															Chr6	164563	164568	5		Chr14	3777635	3787964	10329												Chr16	3843283	3843285	2
															Chr6	164648	164653	5		Chr14	620873	631194	10321												Chr16	3994197	3994199	2
															Chr6	164687	164692	5		Chr3	3673720	3684033	10313												Chr16	4228356	4228358	2
															Chr6	165260	165265	5		Chr17	671398	681703	10305												Chr16	4262513	4262515	2
															Chr6	166995	167000	5		Chr6	5423979	5434258	10279												Chr16	4641449	4641451	2
															Chr6	181503	181508	5		Chr17	2232978	2243237	10259												Chr16	4901583	4901585	2
															Chr6	280952	280957	5		Chr12	3993326	4003578	10252												Chr16	4925048	4925050	2
															Chr6	352744	352749	5		Chr11	2171418	2181658	10240												Chr16	4938686	4938688	2
															Chr6	355330	355335	5		Chr15	4796667	4806887	10220												Chr16	4950223	4950225	2
															Chr6	356395	356400	5		Chr15	6609168	6619383	10215												Chr16	5008003	5008005	2
															Chr6	356445	356450	5		Chr1	2746569	2756777	10208												Chr16	5429272	5429274	2
															Chr6	358763	358768	5		Chr16	4110259	4120464	10205												Chr16	5638488	5638490	2
															Chr6	358808	358813	5		Chr15	2565085	2575287	10202												Chr16	5720461	5720463	2
															Chr6	360034	360039	5		Chr9	3917908	3928099	10191												Chr16	6084372	6084374	2
															Chr6	372075	372080	5		Chr9	809081	819271	10190												Chr16	6140819	6140821	2
															Chr6	412162	412167	5		Chr7	650016	660181	10165												Chr16	6389521	6389523	2
															Chr6	442824	442829	5		Chr3	4376393	4386542	10149												Chr16	6481732	6481734	2
															Chr6	442934	442939	5		Chr8	4350413	4360551	10138												Chr16	6486716	6486718	2
															Chr6	443479	443484	5		Chr15	1435537	1445666	10129												Chr16	6705303	6705305	2
															Chr6	443688	443693	5		Chr15	4886647	4896776	10129												Chr16	6753028	6753030	2
															Chr6	481482	481487	5		Chr2	4898926	4909050	10124												Chr16	6832076	6832078	2
															Chr6	487984	487989	5		Chr7	913532	923624	10092												Chr16	6874146	6874148	2
															Chr6	529798	529803	5		Chr2	588171	598257	10086												Chr16	6889611	6889613	2
															Chr6	532225	532230	5		Chr4	3020555	3030640	10085												Chr16	7235187	7235189	2
															Chr6	566800	566805	5		Chr4	1152008	1162077	10069												Chr16	7361611	7361613	2
															Chr6	592952	592957	5		Chr7	4814034	4824097	10063												Chr16	7702139	7702141	2
															Chr6	620146	620151	5		Chr2	569536	579591	10055												Chr16	7729698	7729700	2
															Chr6	679552	679557	5		Chr9	4755359	4765398	10039												Chr17	41104	41106	2
															Chr6	695449	695454	5		Chr13	4360146	4370185	10039												Chr17	94427	94429	2
															Chr6	729687	729692	5		Chr14	631566	641604	10038												Chr17	109683	109685	2
															Chr6	797425	797430	5		Chr16	6548182	6558214	10032												Chr17	137023	137025	2
															Chr6	801677	801682	5		Chr9	2052493	2062498	10005												Chr17	167359	167361	2
															Chr6	807239	807244	5		Chr16	6536454	6546448	9994												Chr17	316884	316886	2
															Chr6	853810	853815	5		Chr2	3605406	3615395	9989												Chr17	321467	321469	2
															Chr6	853862	853867	5		Chr7	712994	722980	9986												Chr17	337738	337740	2
															Chr6	860392	860397	5		Chr6	8118288	8128273	9985												Chr17	862560	862562	2
															Chr6	923244	923249	5		Chr5	538221	548200	9979												Chr17	943648	943650	2
															Chr6	935697	935702	5		Chr8	2101984	2111952	9968												Chr17	1015431	1015433	2
															Chr6	937990	937995	5		Chr3	8895530	8905491	9961												Chr17	1377884	1377886	2
															Chr6	937997	938002	5		Chr6	7880089	7890031	9942												Chr17	1383679	1383681	2
															Chr6	965500	965505	5		Chr17	1762493	1772425	9932												Chr17	1476351	1476353	2
															Chr6	966159	966164	5		Chr1	1934681	1944607	9926												Chr17	1540068	1540070	2
															Chr6	966354	966359	5		Chr10	741941	751859	9918												Chr17	1798239	1798241	2
															Chr6	1015028	1015033	5		Chr6	6858542	6868455	9913												Chr17	1935600	1935602	2
															Chr6	1015856	1015861	5		Chr3	8227134	8237028	9894												Chr17	1943066	1943068	2
															Chr6	1074899	1074904	5		Chr9	1737403	1747295	9892												Chr17	2065489	2065491	2
															Chr6	1079707	1079712	5		Chr1	5125050	5134940	9890												Chr17	2501641	2501643	2
															Chr6	1144160	1144165	5		Chr17	4139033	4148919	9886												Chr17	2660972	2660974	2
															Chr6	1218806	1218811	5		Chr12	1537870	1547753	9883												Chr17	2763863	2763865	2
															Chr6	1284846	1284851	5		Chr12	1908459	1918337	9878												Chr17	2908527	2908529	2
															Chr6	1372961	1372966	5		Chr17	6079635	6089508	9873												Chr17	2973293	2973295	2
															Chr6	1374682	1374687	5		Chr6	1130317	1140158	9841												Chr17	3065178	3065180	2
															Chr6	1376186	1376191	5		Chr7	5627246	5637079	9833												Chr17	3065268	3065270	2
															Chr6	1419516	1419521	5		Chr6	7268472	7278293	9821												Chr17	3367828	3367830	2
															Chr6	1435687	1435692	5		Chr7	673130	682947	9817												Chr17	4120741	4120743	2
															Chr6	1440139	1440144	5		Chr12	5241277	5251083	9806												Chr17	4287379	4287381	2
															Chr6	1458561	1458566	5		Chr13	2155498	2165267	9769												Chr17	4287385	4287387	2
															Chr6	1462456	1462461	5		Chr4	3422112	3431879	9767												Chr17	4287390	4287392	2
															Chr6	1493806	1493811	5		Chr14	1426437	1436179	9742												Chr17	4323909	4323911	2
															Chr6	1508002	1508007	5		Chr16	1564100	1573828	9728												Chr17	4446387	4446389	2
															Chr6	1523272	1523277	5		Chr6	2271289	2281001	9712												Chr17	4552052	4552054	2
															Chr6	1546919	1546924	5		Chr6	1683461	1693169	9708												Chr17	4745200	4745202	2
															Chr6	1566362	1566367	5		Chr14	421043	430748	9705												Chr17	4765035	4765037	2
															Chr6	1583341	1583346	5		Chr6	7927069	7936753	9684												Chr17	4787071	4787073	2
															Chr6	1583811	1583816	5		Chr7	3581554	3591236	9682												Chr17	4826085	4826087	2
															Chr6	1593160	1593165	5		Chr7	1678020	1687700	9680												Chr17	4933959	4933961	2
															Chr6	1593565	1593570	5		Chr8	3678840	3688509	9669												Chr17	5008782	5008784	2
															Chr6	1598389	1598394	5		Chr15	1398808	1408471	9663												Chr17	5524442	5524444	2
															Chr6	1620773	1620778	5		Chr9	6597549	6607200	9651												Chr17	5595047	5595049	2
															Chr6	1626324	1626329	5		Chr8	1863352	1872979	9627												Chr17	5595499	5595501	2
															Chr6	1650734	1650739	5		Chr4	2710711	2720334	9623												Chr17	5596455	5596457	2
															Chr6	1654403	1654408	5		Chr16	508202	517819	9617												Chr17	5656539	5656541	2
															Chr6	1655569	1655574	5		Chr1	513595	523181	9586												Chr17	6138993	6138995	2
															Chr6	1663138	1663143	5		Chr15	793550	803136	9586												Chr17	6280820	6280822	2
															Chr6	1663153	1663158	5		Chr7	5318695	5328268	9573												Chr17	6327070	6327072	2
															Chr6	1664317	1664322	5		Chr7	199849	209410	9561												Chr17	6425052	6425054	2
															Chr6	1667228	1667233	5		Chr2	5721590	5731146	9556												Chr17	6456638	6456640	2
															Chr6	1674551	1674556	5		Chr10	3372314	3381869	9555												Chr17	6660140	6660142	2
															Chr6	1676612	1676617	5		Chr2	4093267	4102816	9549												Chr17	6662227	6662229	2
															Chr6	1682947	1682952	5		Chr17	6268137	6277675	9538												Chr17	6730596	6730598	2
															Chr6	1683753	1683758	5		Chr10	2269533	2279062	9529												Chr17	6809624	6809626	2
															Chr6	1687605	1687610	5		Chr13	5311951	5321480	9529												Chr1	85288	85289	1
															Chr6	1691708	1691713	5		Chr16	7232565	7242092	9527												Chr1	96691	96692	1
															Chr6	1726800	1726805	5		Chr5	626380	635906	9526												Chr1	99427	99428	1
															Chr6	1728211	1728216	5		Chr16	5076733	5086237	9504												Chr1	132050	132051	1
															Chr6	1812086	1812091	5		Chr12	5859770	5869263	9493												Chr1	136210	136211	1
															Chr6	1816940	1816945	5		Chr7	2374708	2384193	9485												Chr1	168279	168280	1
															Chr6	1900386	1900391	5		Chr2	6096649	6106125	9476												Chr1	184965	184966	1
															Chr6	1900521	1900526	5		Chr4	3489943	3499412	9469												Chr1	229627	229628	1
															Chr6	1900829	1900834	5		Chr15	1624504	1633961	9457												Chr1	235309	235310	1
															Chr6	1900869	1900874	5		Chr2	1219556	1229007	9451												Chr1	346718	346719	1
															Chr6	1900977	1900982	5		Chr2	1361525	1370950	9425												Chr1	350450	350451	1
															Chr6	1901051	1901056	5		Chr16	6137556	6146970	9414												Chr1	379361	379362	1
															Chr6	1902231	1902236	5		Chr14	1996802	2006212	9410												Chr1	399970	399971	1
															Chr6	1949254	1949259	5		Chr6	6060616	6070025	9409												Chr1	404359	404360	1
															Chr6	2097000	2097005	5		Chr16	3758652	3768047	9395												Chr1	419359	419360	1
															Chr6	2338414	2338419	5		Chr9	2445270	2454651	9381												Chr1	516508	516509	1
															Chr6	2653883	2653888	5		Chr16	5171288	5180660	9372												Chr1	562201	562202	1
															Chr6	2726648	2726653	5		Chr8	1691547	1700918	9371												Chr1	564629	564630	1
															Chr6	2933894	2933899	5		Chr15	6298098	6307466	9368												Chr1	634754	634755	1
															Chr6	4755209	4755214	5		Chr15	5488592	5497919	9327												Chr1	649123	649124	1
															Chr6	4906630	4906635	5		Chr9	5197869	5207184	9315												Chr1	761103	761104	1
															Chr6	5904093	5904098	5		Chr6	7375345	7384648	9303												Chr1	766833	766834	1
															Chr7	770958	770963	5		Chr9	4732541	4741842	9301												Chr1	793273	793274	1
															Chr7	992979	992984	5		Chr4	1688947	1698217	9270												Chr1	908707	908708	1
															Chr7	1910663	1910668	5		Chr12	3880445	3889689	9244												Chr1	940454	940455	1
															Chr7	2013133	2013138	5		Chr13	3853189	3862418	9229												Chr1	945657	945658	1
															Chr7	3006284	3006289	5		Chr11	3095273	3104493	9220												Chr1	948851	948852	1
															Chr7	3532017	3532022	5		Chr10	4650678	4659885	9207												Chr1	948921	948922	1
															Chr7	3663173	3663178	5		Chr10	993546	1002751	9205												Chr1	959950	959951	1
															Chr7	3931755	3931760	5		Chr16	4562468	4571662	9194												Chr1	960705	960706	1
															Chr7	4618466	4618471	5		Chr3	2428001	2437189	9188												Chr1	1002722	1002723	1
															Chr7	5141465	5141470	5		Chr16	1420800	1429959	9159												Chr1	1002750	1002751	1
															Chr7	6347414	6347419	5		Chr17	5893156	5902313	9157												Chr1	1040307	1040308	1
															Chr8	142514	142519	5		Chr15	4468989	4478137	9148												Chr1	1057735	1057736	1
															Chr8	1630042	1630047	5		Chr15	6383206	6392336	9130												Chr1	1206912	1206913	1
															Chr8	2101255	2101260	5		Chr1	650045	659167	9122												Chr1	1317183	1317184	1
															Chr8	2921163	2921168	5		Chr3	2846100	2855208	9108												Chr1	1318833	1318834	1
															Chr8	3322310	3322315	5		Chr6	629279	638387	9108												Chr1	1325967	1325968	1
															Chr8	3628521	3628526	5		Chr7	5429524	5438624	9100												Chr1	1338505	1338506	1
															Chr9	163803	163808	5		Chr17	4648328	4657423	9095												Chr1	1354355	1354356	1
															Chr9	250733	250738	5		Chr15	1177690	1186779	9089												Chr1	1409558	1409559	1
															Chr9	449685	449690	5		Chr12	5053928	5062998	9070												Chr1	1416597	1416598	1
															Chr9	828077	828082	5		Chr3	1163625	1172692	9067												Chr1	1423808	1423809	1
															Chr9	918286	918291	5		Chr11	4363421	4372482	9061												Chr1	1433529	1433530	1
															Chr9	2373367	2373372	5		Chr12	5017300	5026322	9022												Chr1	1448179	1448180	1
															Chr9	2482292	2482297	5		Chr15	1975018	1984030	9012												Chr1	1448973	1448974	1
															Chr9	2641433	2641438	5		Chr10	6256966	6265971	9005												Chr1	1449117	1449118	1
															Chr9	2741595	2741600	5		Chr13	3706623	3715612	8989												Chr1	1485749	1485750	1
															Chr9	2743055	2743060	5		Chr9	374091	383078	8987												Chr1	1573303	1573304	1
															Chr9	2752858	2752863	5		Chr13	2769261	2778243	8982												Chr1	1584810	1584811	1
															Chr9	3206990	3206995	5		Chr16	3096580	3105561	8981												Chr1	1713504	1713505	1
															Chr9	4726424	4726429	5		Chr15	5557999	5566977	8978												Chr1	1804425	1804426	1
															Chr9	4848695	4848700	5		Chr12	3953045	3962013	8968												Chr1	1837706	1837707	1
															Chr9	4937321	4937326	5		Chr1	3469052	3478017	8965												Chr1	1837949	1837950	1
															Chr9	4943421	4943426	5		Chr6	7572163	7581127	8964												Chr1	1838126	1838127	1
															Chr9	5493997	5494002	5		Chr3	4210471	4219430	8959												Chr1	1840264	1840265	1
															Chr9	5784587	5784592	5		Chr15	2399278	2408209	8931												Chr1	1841007	1841008	1
															Chr9	6078176	6078181	5		Chr17	1082351	1091278	8927												Chr1	1842420	1842421	1
															Chr9	6125583	6125588	5		Chr3	118736	127654	8918												Chr1	1952681	1952682	1
															Chr10	58962	58967	5		Chr12	7948215	7957132	8917												Chr1	1975851	1975852	1
															Chr10	402673	402678	5		Chr7	2055655	2064567	8912												Chr1	1979247	1979248	1
															Chr10	579167	579172	5		Chr3	1394862	1403773	8911												Chr1	2131469	2131470	1
															Chr10	672556	672561	5		Chr13	3789242	3798150	8908												Chr1	2176173	2176174	1
															Chr10	1501544	1501549	5		Chr13	3473752	3482656	8904												Chr1	2323556	2323557	1
															Chr10	1502138	1502143	5		Chr12	8388295	8397190	8895												Chr1	2584077	2584078	1
															Chr10	1502325	1502330	5		Chr7	5937091	5945972	8881												Chr1	2655741	2655742	1
															Chr10	1502332	1502337	5		Chr5	3033719	3042594	8875												Chr1	2679908	2679909	1
															Chr10	2145140	2145145	5		Chr10	2404091	2412941	8850												Chr1	2722408	2722409	1
															Chr10	2459155	2459160	5		Chr6	558408	567253	8845												Chr1	2863982	2863983	1
															Chr10	2842100	2842105	5		Chr2	4015282	4024122	8840												Chr1	2983909	2983910	1
															Chr10	2948672	2948677	5		Chr13	440057	448895	8838												Chr1	2995181	2995182	1
															Chr10	3834917	3834922	5		Chr12	2205932	2214759	8827												Chr1	3221771	3221772	1
															Chr10	4095482	4095487	5		Chr4	281491	290315	8824												Chr1	3266189	3266190	1
															Chr10	4792486	4792491	5		Chr15	1360399	1369222	8823												Chr1	3270404	3270405	1
															Chr10	4819944	4819949	5		Chr11	2021647	2030455	8808												Chr1	3304740	3304741	1
															Chr10	4941695	4941700	5		Chr6	1615560	1624362	8802												Chr1	3309168	3309169	1
															Chr10	5330645	5330650	5		Chr15	4751874	4760665	8791												Chr1	3378270	3378271	1
															Chr10	5672517	5672522	5		Chr5	1692004	1700791	8787												Chr1	3428233	3428234	1
															Chr10	6273078	6273083	5		Chr11	1305475	1314258	8783												Chr1	3440243	3440244	1
															Chr10	6580524	6580529	5		Chr6	523085	531867	8782												Chr1	3528178	3528179	1
															Chr11	503793	503798	5		Chr15	492470	501250	8780												Chr1	3553510	3553511	1
															Chr11	565522	565527	5		Chr4	913272	922036	8764												Chr1	3595836	3595837	1
															Chr11	800085	800090	5		Chr7	6250487	6259250	8763												Chr1	3632078	3632079	1
															Chr11	875728	875733	5		Chr16	3525816	3534572	8756												Chr1	3634327	3634328	1
															Chr11	1163410	1163415	5		Chr13	1854846	1863592	8746												Chr1	3652171	3652172	1
															Chr11	1546663	1546668	5		Chr3	4430402	4439142	8740												Chr1	3747048	3747049	1
															Chr11	1851017	1851022	5		Chr6	4237834	4246573	8739												Chr1	3880204	3880205	1
															Chr11	2215409	2215414	5		Chr7	6372056	6380795	8739												Chr1	3935868	3935869	1
															Chr11	2292075	2292080	5		Chr10	3794263	3802993	8730												Chr1	3979859	3979860	1
															Chr11	2347106	2347111	5		Chr12	7414945	7423675	8730												Chr1	4032981	4032982	1
															Chr11	2566951	2566956	5		Chr7	4163951	4172676	8725												Chr1	4062684	4062685	1
															Chr11	2731798	2731803	5		Chr12	4075345	4084053	8708												Chr1	4079385	4079386	1
															Chr11	4173877	4173882	5		Chr2	8432051	8440749	8698												Chr1	4251057	4251058	1
															Chr11	4175397	4175402	5		Chr3	7840245	7848936	8691												Chr1	4293631	4293632	1
															Chr11	4178405	4178410	5		Chr13	4280719	4289407	8688												Chr1	4312344	4312345	1
															Chr11	4182698	4182703	5		Chr6	133244	141917	8673												Chr1	4502741	4502742	1
															Chr11	4183359	4183364	5		Chr13	1075416	1084062	8646												Chr1	4577234	4577235	1
															Chr11	4364850	4364855	5		Chr15	3362230	3370868	8638												Chr1	4595291	4595292	1
															Chr11	4886655	4886660	5		Chr16	1411034	1419668	8634												Chr1	4730974	4730975	1
															Chr11	4953347	4953352	5		Chr15	2281012	2289645	8633												Chr1	4751768	4751769	1
															Chr12	142	147	5		Chr4	1768970	1777575	8605												Chr1	4775152	4775153	1
															Chr12	737810	737815	5		Chr4	2872896	2881498	8602												Chr1	4812638	4812639	1
															Chr12	1043403	1043408	5		Chr13	631724	640326	8602												Chr1	4839219	4839220	1
															Chr12	1051629	1051634	5		Chr6	8740742	8749334	8592												Chr1	4843281	4843282	1
															Chr12	1051850	1051855	5		Chr16	389551	398124	8573												Chr1	4945619	4945620	1
															Chr12	1052745	1052750	5		Chr12	9889705	9898277	8572												Chr1	4989377	4989378	1
															Chr12	1052804	1052809	5		Chr7	925265	933829	8564												Chr1	4995930	4995931	1
															Chr12	1125290	1125295	5		Chr9	5374440	5382986	8546												Chr1	5019014	5019015	1
															Chr12	1293050	1293055	5		Chr9	105936	114478	8542												Chr1	5043164	5043165	1
															Chr12	2168439	2168444	5		Chr13	2053317	2061854	8537												Chr1	5060361	5060362	1
															Chr12	2419040	2419045	5		Chr13	2235071	2243591	8520												Chr1	5069899	5069900	1
															Chr12	2422527	2422532	5		Chr2	2330830	2339344	8514												Chr1	5127337	5127338	1
															Chr12	2519560	2519565	5		Chr7	3295174	3303686	8512												Chr1	5237954	5237955	1
															Chr12	2603603	2603608	5		Chr2	1352631	1361131	8500												Chr1	5288110	5288111	1
															Chr12	3126219	3126224	5		Chr2	195816	204301	8485												Chr1	5343607	5343608	1
															Chr12	3525475	3525480	5		Chr9	4106960	4115443	8483												Chr1	5362721	5362722	1
															Chr12	3839342	3839347	5		Chr16	7159557	7168039	8482												Chr1	5412502	5412503	1
															Chr12	3840742	3840747	5		Chr15	4257211	4265660	8449												Chr1	5437179	5437180	1
															Chr12	4025821	4025826	5		Chr5	1277991	1286429	8438												Chr1	5526531	5526532	1
															Chr12	4029954	4029959	5		Chr15	1930552	1938979	8427												Chr1	5539925	5539926	1
															Chr12	4845867	4845872	5		Chr10	1372402	1380827	8425												Chr1	5549776	5549777	1
															Chr12	6178929	6178934	5		Chr10	884404	892818	8414												Chr1	5590789	5590790	1
															Chr12	6435986	6435991	5		Chr6	7760436	7768841	8405												Chr1	5663861	5663862	1
															Chr12	6551107	6551112	5		Chr14	3067446	3075849	8403												Chr1	5790872	5790873	1
															Chr12	6743667	6743672	5		Chr3	6706646	6715046	8400												Chr1	5794482	5794483	1
															Chr12	8198486	8198491	5		Chr6	5047255	5055647	8392												Chr1	5870523	5870524	1
															Chr12	8214492	8214497	5		Chr3	4553315	4561706	8391												Chr1	5954848	5954849	1
															Chr12	9132715	9132720	5		Chr12	7069566	7077947	8381												Chr1	6065948	6065949	1
															Chr12	9138921	9138926	5		Chr6	618072	626446	8374												Chr1	6108315	6108316	1
															Chr12	9139132	9139137	5		Chr13	794323	802690	8367												Chr1	6154620	6154621	1
															Chr12	9229876	9229881	5		Chr13	4858549	4866908	8359												Chr1	6198058	6198059	1
															Chr12	9257042	9257047	5		Chr1	6443218	6451572	8354												Chr1	6362901	6362902	1
															Chr12	9269652	9269657	5		Chr12	9616849	9625196	8347												Chr1	6462076	6462077	1
															Chr12	9284599	9284604	5		Chr4	2250051	2258394	8343												Chr1	6478437	6478438	1
															Chr12	9289773	9289778	5		Chr5	2166415	2174741	8326												Chr1	6489633	6489634	1
															Chr12	9315035	9315040	5		Chr13	2066412	2074716	8304												Chr1	6492937	6492938	1
															Chr12	9324025	9324030	5		Chr15	6850972	6859275	8303												Chr1	6505235	6505236	1
															Chr12	9358568	9358573	5		Chr13	4387899	4396190	8291												Chr1	6509324	6509325	1
															Chr12	9359586	9359591	5		Chr2	6742592	6750879	8287												Chr1	6660931	6660932	1
															Chr12	9420582	9420587	5		Chr2	3066497	3074757	8260												Chr1	6834269	6834270	1
															Chr12	9465459	9465464	5		Chr15	1080155	1088405	8250												Chr1	6885288	6885289	1
															Chr12	9546251	9546256	5		Chr7	4313105	4321342	8237												Chr1	6901813	6901814	1
															Chr12	9553825	9553830	5		Chr14	1574984	1583216	8232												Chr1	7039707	7039708	1
															Chr12	9577662	9577667	5		Chr13	27173	35404	8231												Chr1	7160858	7160859	1
															Chr12	9616625	9616630	5		Chr14	2793217	2801448	8231												Chr1	7381988	7381989	1
															Chr12	9640472	9640477	5		Chr10	4248476	4256702	8226												Chr1	7395567	7395568	1
															Chr12	9661482	9661487	5		Chr2	8307041	8315266	8225												Chr1	7398676	7398677	1
															Chr12	9682824	9682829	5		Chr16	5542735	5550951	8216												Chr1	7403780	7403781	1
															Chr12	9697351	9697356	5		Chr12	8365516	8373725	8209												Chr1	7411026	7411027	1
															Chr12	9704714	9704719	5		Chr7	3872843	3881040	8197												Chr1	7420447	7420448	1
															Chr12	9705422	9705427	5		Chr4	1559272	1567438	8166												Chr1	7519828	7519829	1
															Chr12	9725881	9725886	5		Chr1	2572276	2580434	8158												Chr1	7707103	7707104	1
															Chr12	9726455	9726460	5		Chr12	4159690	4167847	8157												Chr1	7710114	7710115	1
															Chr12	9726488	9726493	5		Chr1	2771952	2780104	8152												Chr1	7766151	7766152	1
															Chr12	9730016	9730021	5		Chr10	861282	869427	8145												Chr1	7766167	7766168	1
															Chr12	9731548	9731553	5		Chr9	2136932	2145069	8137												Chr1	7772699	7772700	1
															Chr12	9743820	9743825	5		Chr17	6537174	6545305	8131												Chr1	7826995	7826996	1
															Chr12	9747290	9747295	5		Chr12	3548285	3556396	8111												Chr1	7830354	7830355	1
															Chr12	9807233	9807238	5		Chr15	4077998	4086097	8099												Chr1	7848802	7848803	1
															Chr13	77530	77535	5		Chr10	5503003	5511093	8090												Chr1	7861060	7861061	1
															Chr13	251558	251563	5		Chr2	7495921	7504004	8083												Chr1	7865714	7865715	1
															Chr13	463422	463427	5		Chr15	683781	691841	8060												Chr1	7869311	7869312	1
															Chr13	1268443	1268448	5		Chr12	6333360	6341410	8050												Chr1	7905123	7905124	1
															Chr13	1420720	1420725	5		Chr14	354846	362890	8044												Chr1	7910212	7910213	1
															Chr13	2559813	2559818	5		Chr13	3154251	3162293	8042												Chr1	7925298	7925299	1
															Chr13	2878508	2878513	5		Chr7	2103193	2111232	8039												Chr1	7943128	7943129	1
															Chr13	2880563	2880568	5		Chr14	187751	195789	8038												Chr1	7959715	7959716	1
															Chr13	3236618	3236623	5		Chr17	5247617	5255643	8026												Chr1	7997895	7997896	1
															Chr13	3529294	3529299	5		Chr8	2692509	2700534	8025												Chr1	8009783	8009784	1
															Chr13	3844776	3844781	5		Chr12	5628582	5636599	8017												Chr1	8055502	8055503	1
															Chr13	4121753	4121758	5		Chr10	2705034	2713047	8013												Chr1	8082285	8082286	1
															Chr13	4167741	4167746	5		Chr11	3755538	3763524	7986												Chr1	8087268	8087269	1
															Chr13	4522933	4522938	5		Chr6	4599960	4607930	7970												Chr1	8125522	8125523	1
															Chr13	4605438	4605443	5		Chr2	4245680	4253646	7966												Chr1	8126154	8126155	1
															Chr13	4646521	4646526	5		Chr3	4536559	4544518	7959												Chr2	148	149	1
															Chr13	4647100	4647105	5		Chr10	721322	729269	7947												Chr2	152	153	1
															Chr13	4648876	4648881	5		Chr7	257392	265334	7942												Chr2	164	165	1
															Chr13	4649889	4649894	5		Chr11	689655	697565	7910												Chr2	168	169	1
															Chr13	4954834	4954839	5		Chr3	7380601	7388478	7877												Chr2	183	184	1
															Chr13	5068800	5068805	5		Chr15	5221180	5229050	7870												Chr2	22780	22781	1
															Chr13	5286581	5286586	5		Chr2	8256491	8264360	7869												Chr2	24209	24210	1
															Chr14	330240	330245	5		Chr8	2316944	2324807	7863												Chr2	148385	148386	1
															Chr14	330907	330912	5		Chr9	5286405	5294249	7844												Chr2	318999	319000	1
															Chr14	332813	332818	5		Chr6	1088341	1096184	7843												Chr2	376694	376695	1
															Chr14	447721	447726	5		Chr10	1137617	1145460	7843												Chr2	397687	397688	1
															Chr14	562246	562251	5		Chr11	2800515	2808354	7839												Chr2	440982	440983	1
															Chr14	596006	596011	5		Chr15	1116926	1124722	7796												Chr2	449454	449455	1
															Chr14	2069063	2069068	5		Chr16	3994701	4002478	7777												Chr2	627943	627944	1
															Chr14	2087317	2087322	5		Chr6	6434186	6441938	7752												Chr2	683181	683182	1
															Chr14	2675071	2675076	5		Chr12	9057342	9065088	7746												Chr2	784030	784031	1
															Chr14	3053494	3053499	5		Chr9	1630998	1638725	7727												Chr2	794857	794858	1
															Chr14	3387063	3387068	5		Chr15	5522897	5530618	7721												Chr2	798435	798436	1
															Chr14	3389731	3389736	5		Chr5	2500481	2508198	7717												Chr2	811529	811530	1
															Chr14	3391479	3391484	5		Chr15	3120450	3128132	7682												Chr2	815483	815484	1
															Chr14	3391841	3391846	5		Chr1	2696703	2704381	7678												Chr2	828823	828824	1
															Chr14	3393583	3393588	5		Chr2	6625446	6633123	7677												Chr2	1026110	1026111	1
															Chr14	3402390	3402395	5		Chr10	853370	861042	7672												Chr2	1285201	1285202	1
															Chr14	3448613	3448618	5		Chr14	4021532	4029187	7655												Chr2	1292199	1292200	1
															Chr14	3559244	3559249	5		Chr10	3337280	3344932	7652												Chr2	1293701	1293702	1
															Chr14	3967997	3968002	5		Chr12	850469	858117	7648												Chr2	1340850	1340851	1
															Chr15	316370	316375	5		Chr14	3658111	3665752	7641												Chr2	1356495	1356496	1
															Chr15	352797	352802	5		Chr6	8210423	8218062	7639												Chr2	1421739	1421740	1
															Chr15	484903	484908	5		Chr16	4837060	4844684	7624												Chr2	1425661	1425662	1
															Chr15	757865	757870	5		Chr2	8035317	8042917	7600												Chr2	1498288	1498289	1
															Chr15	816455	816460	5		Chr6	5475748	5483343	7595												Chr2	1612836	1612837	1
															Chr15	849671	849676	5		Chr14	915448	923034	7586												Chr2	1870659	1870660	1
															Chr15	921025	921030	5		Chr7	6104408	6111979	7571												Chr2	1925421	1925422	1
															Chr15	1111922	1111927	5		Chr14	838181	845726	7545												Chr2	1935034	1935035	1
															Chr15	1302717	1302722	5		Chr14	4102900	4110445	7545												Chr2	1936178	1936179	1
															Chr15	1394830	1394835	5		Chr3	6334757	6342295	7538												Chr2	1964551	1964552	1
															Chr15	1509461	1509466	5		Chr17	2848142	2855665	7523												Chr2	2189079	2189080	1
															Chr15	1573003	1573008	5		Chr1	4258361	4265883	7522												Chr2	2225350	2225351	1
															Chr15	1590650	1590655	5		Chr10	2054777	2062294	7517												Chr2	2227724	2227725	1
															Chr15	1635541	1635546	5		Chr3	6274142	6281644	7502												Chr2	2235362	2235363	1
															Chr15	1730900	1730905	5		Chr9	792342	799843	7501												Chr2	2248227	2248228	1
															Chr15	2350307	2350312	5		Chr13	5358700	5366196	7496												Chr2	2282811	2282812	1
															Chr15	2776706	2776711	5		Chr16	3981672	3989162	7490												Chr2	2344728	2344729	1
															Chr15	2837167	2837172	5		Chr16	6848408	6855898	7490												Chr2	2553094	2553095	1
															Chr15	3996115	3996120	5		Chr9	4074331	4081817	7486												Chr2	2562586	2562587	1
															Chr15	5185075	5185080	5		Chr12	1757537	1765019	7482												Chr2	2606011	2606012	1
															Chr15	5185309	5185314	5		Chr8	300764	308237	7473												Chr2	2660628	2660629	1
															Chr15	5206366	5206371	5		Chr2	3383215	3390663	7448												Chr2	2848567	2848568	1
															Chr15	5206701	5206706	5		Chr11	2910024	2917458	7434												Chr2	2978273	2978274	1
															Chr15	5795096	5795101	5		Chr16	1200453	1207883	7430												Chr2	3032223	3032224	1
															Chr15	5896839	5896844	5		Chr15	4159443	4166871	7428												Chr2	3065295	3065296	1
															Chr15	6585943	6585948	5		Chr12	8135831	8143243	7412												Chr2	3087445	3087446	1
															Chr16	386828	386833	5		Chr3	6548303	6555713	7410												Chr2	3092644	3092645	1
															Chr16	446469	446474	5		Chr9	3211282	3218690	7408												Chr2	3093858	3093859	1
															Chr16	1129330	1129335	5		Chr12	2253178	2260567	7389												Chr2	3104466	3104467	1
															Chr16	2354816	2354821	5		Chr2	8295285	8302666	7381												Chr2	3122848	3122849	1
															Chr16	2756155	2756160	5		Chr3	7533305	7540666	7361												Chr2	3149438	3149439	1
															Chr16	2795375	2795380	5		Chr2	237741	245068	7327												Chr2	3154721	3154722	1
															Chr16	3339632	3339637	5		Chr1	3978506	3985828	7322												Chr2	3158886	3158887	1
															Chr16	3817948	3817953	5		Chr3	3251962	3259279	7317												Chr2	3300068	3300069	1
															Chr16	3838267	3838272	5		Chr11	3209587	3216884	7297												Chr2	3340568	3340569	1
															Chr16	4956302	4956307	5		Chr17	4575878	4583153	7275												Chr2	3354656	3354657	1
															Chr16	6142794	6142799	5		Chr9	3378240	3385459	7219												Chr2	3402589	3402590	1
															Chr16	7542082	7542087	5		Chr17	6304270	6311480	7210												Chr2	3590034	3590035	1
															Chr17	94427	94432	5		Chr1	5770541	5777743	7202												Chr2	3603154	3603155	1
															Chr17	131820	131825	5		Chr8	919622	926821	7199												Chr2	3626674	3626675	1
															Chr17	241802	241807	5		Chr11	3590952	3598149	7197												Chr2	3638645	3638646	1
															Chr17	344338	344343	5		Chr2	4439718	4446904	7186												Chr2	3663764	3663765	1
															Chr17	521905	521910	5		Chr17	2310163	2317349	7186												Chr2	3663851	3663852	1
															Chr17	1013548	1013553	5		Chr13	4089828	4097009	7181												Chr2	3663878	3663879	1
															Chr17	1477300	1477305	5		Chr8	2626604	2633775	7171												Chr2	3663893	3663894	1
															Chr17	1535771	1535776	5		Chr13	1785107	1792258	7151												Chr2	3663905	3663906	1
															Chr17	1752147	1752152	5		Chr17	5336929	5344079	7150												Chr2	3663929	3663930	1
															Chr17	2065489	2065494	5		Chr16	5769104	5776247	7143												Chr2	3663968	3663969	1
															Chr17	2501641	2501646	5		Chr2	5335882	5343021	7139												Chr2	3663998	3663999	1
															Chr17	2503697	2503702	5		Chr15	5410783	5417918	7135												Chr2	3664031	3664032	1
															Chr17	2915177	2915182	5		Chr15	3554543	3561671	7128												Chr2	3664059	3664060	1
															Chr17	3278378	3278383	5		Chr1	6383523	6390624	7101												Chr2	3664066	3664067	1
															Chr17	3556005	3556010	5		Chr12	4982387	4989483	7096												Chr2	3664083	3664084	1
															Chr17	5523553	5523558	5		Chr13	3867642	3874725	7083												Chr2	3664087	3664088	1
															Chr17	5534927	5534932	5		Chr2	3901242	3908295	7053												Chr2	3664485	3664486	1
															Chr17	6745349	6745354	5		Chr2	1878510	1885534	7024												Chr2	3664497	3664498	1
															Chr17	6749122	6749127	5		Chr3	921327	928349	7022												Chr2	3664503	3664504	1
															Chr1	128533	128537	4		Chr14	902433	909450	7017												Chr2	3664512	3664513	1
															Chr1	498621	498625	4		Chr13	4610860	4617876	7016												Chr2	3664518	3664519	1
															Chr1	595329	595333	4		Chr13	2085471	2092479	7008												Chr2	3664527	3664528	1
															Chr1	646752	646756	4		Chr7	6260820	6267823	7003												Chr2	3664536	3664537	1
															Chr1	680976	680980	4		Chr1	374581	381574	6993												Chr2	3664549	3664550	1
															Chr1	914481	914485	4		Chr9	5256764	5263757	6993												Chr2	3664566	3664567	1
															Chr1	1269454	1269458	4		Chr17	797673	804645	6972												Chr2	3664569	3664570	1
															Chr1	1338503	1338507	4		Chr1	1078126	1085094	6968												Chr2	3664576	3664577	1
															Chr1	1353777	1353781	4		Chr2	5043509	5050402	6893												Chr2	3664587	3664588	1
															Chr1	1934356	1934360	4		Chr3	5323692	5330561	6869												Chr2	3664593	3664594	1
															Chr1	1937254	1937258	4		Chr15	2556510	2563372	6862												Chr2	3664600	3664601	1
															Chr1	1937435	1937439	4		Chr7	2401233	2408087	6854												Chr2	3664608	3664609	1
															Chr1	1937930	1937934	4		Chr3	2643001	2649844	6843												Chr2	3664611	3664612	1
															Chr1	1952681	1952685	4		Chr14	855235	862077	6842												Chr2	3664613	3664614	1
															Chr1	2359478	2359482	4		Chr16	6962985	6969814	6829												Chr2	3664619	3664620	1
															Chr1	2681971	2681975	4		Chr7	3469113	3475940	6827												Chr2	3664635	3664636	1
															Chr1	3013878	3013882	4		Chr8	1676522	1683320	6798												Chr2	3664637	3664638	1
															Chr1	3014298	3014302	4		Chr16	6916041	6922837	6796												Chr2	3664653	3664654	1
															Chr1	3305977	3305981	4		Chr16	2866950	2873743	6793												Chr2	3664658	3664659	1
															Chr1	3376041	3376045	4		Chr3	5668822	5675611	6789												Chr2	3664667	3664668	1
															Chr1	4182023	4182027	4		Chr10	1491695	1498476	6781												Chr2	3664676	3664677	1
															Chr1	4599249	4599253	4		Chr10	1539933	1546690	6757												Chr2	3664679	3664680	1
															Chr1	4802814	4802818	4		Chr5	3560135	3566886	6751												Chr2	3664688	3664689	1
															Chr1	4992582	4992586	4		Chr5	2233151	2239882	6731												Chr2	3664694	3664695	1
															Chr1	5788580	5788584	4		Chr7	5773413	5780141	6728												Chr2	3664697	3664698	1
															Chr1	5870523	5870527	4		Chr2	6943138	6949860	6722												Chr2	3664699	3664700	1
															Chr1	6336397	6336401	4		Chr6	2926604	2933326	6722												Chr2	3664703	3664704	1
															Chr1	6372806	6372810	4		Chr16	1045311	1052026	6715												Chr2	3664709	3664710	1
															Chr1	6526957	6526961	4		Chr3	239853	246552	6699												Chr2	3664717	3664718	1
															Chr1	6660964	6660968	4		Chr12	9121392	9128089	6697												Chr2	3664721	3664722	1
															Chr1	6703941	6703945	4		Chr1	7193163	7199828	6665												Chr2	3664723	3664724	1
															Chr1	6885857	6885861	4		Chr6	8001323	8007986	6663												Chr2	3664730	3664731	1
															Chr1	7039707	7039711	4		Chr3	1968887	1975548	6661												Chr2	3664741	3664742	1
															Chr1	7633914	7633918	4		Chr6	7695749	7702408	6659												Chr2	3664753	3664754	1
															Chr1	7760367	7760371	4		Chr3	3897796	3904443	6647												Chr2	3664757	3664758	1
															Chr1	7959715	7959719	4		Chr6	3352058	3358705	6647												Chr2	3664760	3664761	1
															Chr1	7961476	7961480	4		Chr1	3879957	3886601	6644												Chr2	3664765	3664766	1
															Chr1	7961651	7961655	4		Chr4	1716993	1723631	6638												Chr2	3664772	3664773	1
															Chr1	7961928	7961932	4		Chr8	1194186	1200811	6625												Chr2	3664774	3664775	1
															Chr1	7963007	7963011	4		Chr13	5212232	5218845	6613												Chr2	3664778	3664779	1
															Chr1	7963405	7963409	4		Chr1	6039214	6045816	6602												Chr2	3664781	3664782	1
															Chr1	8066564	8066568	4		Chr2	2092170	2098760	6590												Chr2	3664802	3664803	1
															Chr2	694468	694472	4		Chr12	8459906	8466494	6588												Chr2	3664872	3664873	1
															Chr2	794861	794865	4		Chr6	7563710	7570285	6575												Chr2	3664877	3664878	1
															Chr2	890940	890944	4		Chr3	2186848	2193417	6569												Chr2	3664899	3664900	1
															Chr2	1425661	1425665	4		Chr8	395211	401751	6540												Chr2	3664913	3664914	1
															Chr2	1787491	1787495	4		Chr16	3464982	3471518	6536												Chr2	3664923	3664924	1
															Chr2	1809424	1809428	4		Chr12	322731	329257	6526												Chr2	3664934	3664935	1
															Chr2	1813618	1813622	4		Chr13	893071	899595	6524												Chr2	3664979	3664980	1
[truncated: 598,776+ more rows]

## Sheet: Supplemental Table S6
RepeatMasker					Tandem Repeats Finder
Chromosome	Start	End	Motif		Chromosome	Start	End	Motif
Chr1	0	620	Motif:(AAAACCCT)n		Chr1	1	620	AAAACCCT
Chr1	1245	1300	Motif:(ACCC)n		Chr1	23605	23677	CGCCGCCGCCCTCTCTGCCCAGCCCGTCG
Chr1	1626	1731	Motif:LSU-rRNA_Ath		Chr1	24030	26171	CGTGCACGCGCCCTTTCCCGCGGCTGGTGTCAAGGCCCCGCAGGTGGCAGCATGCCGGCATGTGCGGTGCGCCCGGCCTACGCCTCAAGAACCAC
Chr1	1866	4357	Motif:LSU-rRNA_Ath		Chr1	24030	26171	CGTGCCCGCGCCCTTTCCCGCGGCCGGTGTCAAGGCCCGCAGGTGGCAGCATGCCGGCACGTCGGTGCGCCCGGCCTACGCCTCAAGAACCACCGTGCACGCGCCCTTTCCCGCGGCTGGTGTCAAGGCCCGCAGGTGGCAGCATGCCGGCATGTGCGGTGCGCCCGGCCTACGCCTCAAGAACCACCGTGCGCGCGCCCTTTCCCGCGGCTGGTGTCAAGGCCCCGCAGGTGGCAGCATGCCGGCATGTGCGGTGCGCCCGGCCTACGCCTCAAGAACCGC
Chr1	4534	4972	Motif:LSU-rRNA_Ath		Chr1	24036	26171	CGCGCCCTTTCCCGCGGCTGGTGTCAAGGCCCCGCAGGTGGCAGCATGCCGGCATGTGCGGTGCGCCCGGCCTACGCCTCAAGAACCACCGTGCGCGCGCCCTTTCCCGCGGCTGGTGTCAAGGCCCCGCAGGTGGCGGCGTGCCGGCACGTCTGGTGCGCCCCGCCTACGCCTCAAGAACCACCGTGCGCGCGCTCTTTCCCGCGGCTGGTGTCAAGGCCGCAGGTGGCAGCATGCCGGCACGTGCGGTGCGCCCCGCCTACGCCTCAAGAACCACCGTGCACGCGCCCTTTCCCGCGGCTGGTGTCAAGGCCCCGCAGGTGGCAGCATGCCGGCATGTGCGGTGCGCCCGGCCTACGCCTCAAGAACCGCTTTGCC
Chr1	5571	7364	Motif:SSU-rRNA_Ath		Chr1	39967	40048	CAGCCC
Chr1	7570	17184	Motif:RandI-6		Chr1	44256	44341	TG
Chr1	17186	17417	Motif:RandI-6		Chr1	50122	50224	TTTTGGGGCTGAGCCCCCCGAGCGAAGCGATCCAGGGGGTGGGGGCGAAGCCCAC
Chr1	17416	18152	Motif:RandI-6		Chr1	75380	75756	TCGGGAGCATGGGTCTCTGTCCGGGTGGGCCGTACAGGCCGGTCCAGGGTACGGCACGCATGCTGCCCCCCCCCACCCCCCAGCCCAGTCCGGTCCCCAGCGCCAGCCCACACCTGCTCCGGCGGGATCCTGCCACCCCACGCACACCCTGCATGCCCCCATATGTGTAGAGGCCTGTGCTAGC
Chr1	18819	18845	Motif:(CA)n		Chr1	79109	79160	CTGG
Chr1	18890	18933	Motif:(GT)n		Chr1	83487	83621	GT
Chr1	19594	19639	Motif:(ACCCCAC)n		Chr1	92116	92181	CCCACCCTCAAGC
Chr1	20280	20335	Motif:(ACCC)n		Chr1	92116	92181	CCCACCCTCAAGCCCCACCCTCAAGC
Chr1	20661	20766	Motif:LSU-rRNA_Ath		Chr1	101643	101753	CA
Chr1	20901	23165	Motif:LSU-rRNA_Ath		Chr1	104135	104214	AC
Chr1	26726	26765	Motif:L1-4_CR		Chr1	126482	126572	CACTGCCACTGCCACTGCCCACCCCCTTACCTACTGCCACCTGC
Chr1	29480	29524	Motif:(GCA)n		Chr1	128932	129116	GCAGGG
Chr1	29705	29743	Motif:(AGC)n		Chr1	143415	143473	GTGGCGCTGTGGGGCTGTGGCGCT
Chr1	30364	30415	Motif:(CAGCAG)n		Chr1	143678	143768	TG
Chr1	30439	30487	Motif:(GCG)n		Chr1	146572	146771	CCAGCG
Chr1	31965	32009	Motif:(CAG)n		Chr1	146572	146768	CCAGCACCAGCG
Chr1	33583	33608	Motif:(GAG)n		Chr1	148840	148913	GGTGCCGAGCCCGCA
Chr1	35610	35638	Motif:(GCA)n		Chr1	149077	149176	GCGGAG
Chr1	35638	35652	Motif:(GCAGGA)n		Chr1	151242	151298	GCAGCACCAGCACCA
Chr1	35829	35878	Motif:(GCC)n		Chr1	151528	151584	CCCGCCGCCGCGCCCGCCGCTCCCGCCACC
Chr1	36371	36418	Motif:(GCA)n		Chr1	152331	152420	AC
Chr1	37612	37702	Motif:(GCG)n		Chr1	158149	158266	AC
Chr1	38870	38958	Motif:(CGG)n		Chr1	163961	164073	CA
Chr1	39196	39259	Motif:(GCC)n		Chr1	163961	164073	CACACACACACACACACGGCCAACGACACACA
Chr1	39325	39410	Motif:(GGC)n		Chr1	167121	167214	GT
Chr1	39966	40048	Motif:(CAGCCC)n		Chr1	185094	185168	TG
Chr1	40224	40265	Motif:(CAG)n		Chr1	186708	186784	GT
Chr1	40736	40773	Motif:(GGA)n		Chr1	187359	187716	CAGTGGGGC
Chr1	40810	40858	Motif:(GCGCGGC)n		Chr1	188368	188468	CCCGGCCGCCGCGGCCCCCGCCCTAGCCGCCGCGGCCGC
Chr1	40904	40928	Motif:(CAG)n		Chr1	188517	188630	CA
Chr1	41742	41820	Motif:(CAG)n		Chr1	189981	190175	CCACACCCGCCA
Chr1	42293	42351	Motif:(GCA)n		Chr1	190038	190175	CCACACACACCCGCCA
Chr1	42575	42639	Motif:(GCCCCA)n		Chr1	190002	190143	CCACACACACCCGCCACCACACACACCACCACACCCACCACCACACCCGCACCAACACACCCGCCA
Chr1	42708	42759	Motif:G-rich		Chr1	189982	190175	CACACCCGCCACCACACACACCACCACACCCGCCACCACACACACCCGCACCAC
Chr1	42786	42829	Motif:(CAG)n		Chr1	192563	192644	GCAGTA
Chr1	43193	43261	Motif:(CGCGG)n		Chr1	195005	195145	GT
Chr1	43280	43329	Motif:(GCA)n		Chr1	198576	198687	GCA
Chr1	44255	44341	Motif:(TG)n		Chr1	199524	199627	GGGCGG
Chr1	48182	48214	Motif:(CCGCTG)n		Chr1	202340	202397	GGC
Chr1	49106	49140	Motif:(GGGCTGGC)n		Chr1	202755	202820	CCACACGCCCACACCTGCCCACACACGC
Chr1	50125	50172	Motif:Helitron-1N2_CRe		Chr1	204272	204333	CATCACCGGCAGTAG
Chr1	50179	50254	Motif:Helitron-1N2_CRe		Chr1	206317	206375	CA
Chr1	51982	52032	Motif:(CCT)n		Chr1	209757	209892	AC
Chr1	52559	52603	Motif:(GCA)n		Chr1	210133	210235	GT
Chr1	53021	53180	Motif:(GCC)n		Chr1	210540	210619	GT
Chr1	53528	53584	Motif:G-rich		Chr1	215877	215934	CCACCCACCCAG
Chr1	53869	53914	Motif:G-rich		Chr1	217071	217131	CCTCTCCCCCACTGCCCCACCCGGCCCCCACC
Chr1	53993	54020	Motif:(CCCT)n		Chr1	217881	217944	TG
Chr1	54576	54599	Motif:(GCG)n		Chr1	218459	218533	GGTGGTGGTGGTGGCGGTGGTGGGTGG
Chr1	56115	56148	Motif:(CCCT)n		Chr1	218772	218845	CCCGCCCTCCCCCATTTCCA
Chr1	56309	56361	Motif:(CTG)n		Chr1	218772	218854	CCCGCCCTCCCCCATTTCCACCCGCCCTCCCCCACCTCCA
Chr1	56546	56590	Motif:(CACG)n		Chr1	218788	218889	TCCACCCCCCTCCCCCACC
Chr1	56613	56660	Motif:(CGC)n		Chr1	218772	218882	CCCGCCCTCCCCCACCTCCACCTCCACTCCCCCACCTCCCCCCCTCCCCCATTTCCA
Chr1	58767	58797	Motif:(CGGGCG)n		Chr1	220461	220534	GCCCCC
Chr1	59338	59378	Motif:(GCAG)n		Chr1	221657	221728	AC
Chr1	60278	60317	Motif:(CCT)n		Chr1	221931	222067	TGTG
Chr1	61033	61136	Motif:(GGC)n		Chr1	230803	230889	CA
Chr1	62924	62958	Motif:GA-rich		Chr1	233472	233522	TG
Chr1	68762	68789	Motif:(CTG)n		Chr1	233809	233864	CA
Chr1	72229	72254	Motif:(CTGG)n		Chr1	234184	234254	TG
Chr1	73769	73940	Motif:L1-3_CR		Chr1	236646	236716	CA
Chr1	75098	75137	Motif:G-rich		Chr1	237611	237675	GCCGCCGCCGCCGCCTCCTGCTGCTACTGCCGA
Chr1	75457	75489	Motif:(CCCAG)n		Chr1	239535	239599	GT
Chr1	75628	75648	Motif:(C)n		Chr1	240250	240328	GGGGGGGGGTGAGCGGTGTGCGGGCGTATGTGTGTGTGTG
Chr1	75648	75681	Motif:(GCCCA)n		Chr1	240544	240604	CCCCCGCCACCCA
Chr1	75933	75981	Motif:G-rich		Chr1	242915	243014	TGCTGCCTTCCCCTCCATGCCTCCCCCCAACCGCCG
Chr1	76905	76975	Motif:(GCGGCC)n		Chr1	244145	244226	CGGCGGCGGTGGCGGTGGCGGCGGCGGTTACATGAA
Chr1	79108	79160	Motif:(CTGG)n		Chr1	244160	244244	TGGCGGCGGCGGTTACATGAACGGCGGCGGTGTAC
Chr1	81038	81788	Motif:hAT-N5_CR		Chr1	244199	244322	CGGCGGCGGTTACATGAACGGCGGCGGTTACACGGGCGGCGGCTACGC
Chr1	82524	82552	Motif:GA-rich		Chr1	244410	244574	GAGGAGGGAGGGGAGGG
Chr1	82638	82667	Motif:(GCGG)n		Chr1	244416	244561	GGGAGGGCAGGGGAGGAGGGAGGGGAGGAGGGGAGGGAGGGGAGGGGGA
Chr1	82856	82885	Motif:(CA)n		Chr1	244412	244570	GGAGG
Chr1	83176	83218	Motif:(AGC)n		Chr1	246231	246309	CA
Chr1	83218	83263	Motif:G-rich		Chr1	248186	248278	AC
Chr1	83263	83270	Motif:(GGTGCTG)n		Chr1	251899	252057	GT
Chr1	83486	83621	Motif:(GT)n		Chr1	255158	255237	CCCCCGTCCTCCTGCTTCTCCCCGTCCTCCTGCTTC
Chr1	83622	83674	Motif:G-rich		Chr1	255407	255481	TG
Chr1	83729	83752	Motif:(TGTGCTG)n		Chr1	255975	256060	GT
Chr1	83752	83792	Motif:(TGTG)n		Chr1	261152	261209	CCTACACGCCCTCCCTGCA
Chr1	84089	84136	Motif:(CCGCC)n		Chr1	262379	262543	AGGG
Chr1	84245	84289	Motif:(CGC)n		Chr1	273299	273366	CTGCCACTGCCACCACAGCTC
Chr1	84364	84428	Motif:G-rich		Chr1	273928	274068	GGGCGGGTCCGGCGA
Chr1	84442	84488	Motif:(CGGCCT)n		Chr1	275181	275266	GGGAGGTGGAGGTGGGGTGGGGGAGAGGGGA
Chr1	85081	85131	Motif:(CAG)n		Chr1	275399	275473	CCCCAGCCACCACTAAGCCCCCAGCCACTAAGC
Chr1	85146	85171	Motif:(CAG)n		Chr1	286726	286924	GGCGGTGGAGTGGGGCTACCTCAAGCACCAGCTGTCGGTGAGGGGGCCAGAGGGGGGCGGGGCGGG
Chr1	85573	85622	Motif:(GAG)n		Chr1	290097	290178	ACACGTGCACCTGTGGGCTGGGGCACACC
Chr1	85989	86048	Motif:(CCGCC)n		Chr1	291558	291624	AC
Chr1	86224	86251	Motif:G-rich		Chr1	311460	311646	GCGTGT
Chr1	86490	86576	Motif:G-rich		Chr1	311761	312037	GT
Chr1	88755	88790	Motif:(AGGG)n		Chr1	312961	313093	ACACAC
Chr1	89589	89612	Motif:(G)n		Chr1	312961	313094	ACACACACACACACACAAC
Chr1	91169	91206	Motif:(CCAC)n		Chr1	313848	313932	TG
Chr1	91348	91425	Motif:G-rich		Chr1	319594	319701	GCATGCACACACACGCGCAT
Chr1	91594	91630	Motif:(C)n		Chr1	319598	319726	GCACACACACGCGCATGCATGCACACAGCACGCACACAC
Chr1	91831	91893	Motif:G-rich		Chr1	324917	329623	AGGGGC
Chr1	91925	91950	Motif:(GCTGT)n		Chr1	342680	342807	GGCGGGGGCGGGTAGCCGTGCGG
Chr1	94959	95005	Motif:(CTCCTGC)n		Chr1	342686	342760	GGCGGGTAGCCGTGCGCGGCGGGAGGCGGGTAGCCGGCC
Chr1	95077	95140	Motif:(TGGCGC)n		Chr1	347081	347194	GGTGGGGAGGGGGGAGGGAGGGCAGTGGGGAGGC
Chr1	95123	95252	Motif:(GCC)n		Chr1	347399	347513	AC
Chr1	96001	96044	Motif:(CCCT)n		Chr1	347804	347896	CA
Chr1	96072	96105	Motif:(CCTCAC)n		Chr1	349467	349598	CCTCCCCACCT
Chr1	96225	96255	Motif:(CATCA)n		Chr1	349462	349595	CCCCTCCTCCCCACCTCCTCC
Chr1	96442	96483	Motif:G-rich		Chr1	349467	349598	CCTCCCCACCTCCTCCCCACCTCCTCCCCACCT
Chr1	96675	96715	Motif:(C)n		Chr1	350826	350895	GT
Chr1	97114	97163	Motif:(GCGCTG)n		Chr1	351548	351604	CCCCTCATGCACCAACCACCCCCTCCA
Chr1	97184	97235	Motif:(CCG)n		Chr1	359237	359292	CTG
Chr1	97946	97972	Motif:(CA)n		Chr1	361855	361959	AC
Chr1	98253	98324	Motif:(CA)n		Chr1	364645	364781	GCGGTG
Chr1	98387	98420	Motif:(GGCG)n		Chr1	365728	365960	CTGGTG
Chr1	99148	99184	Motif:(GGCGCG)n		Chr1	374299	374403	CTGC
Chr1	99518	99563	Motif:(CCAC)n		Chr1	388980	389180	GGGACA
Chr1	99816	99893	Motif:(CCTC)n		Chr1	388980	389180	GGGACAGGGACAGGGGCA
Chr1	99991	100066	Motif:(TGTG)n		Chr1	392388	394642	CA
Chr1	100232	100261	Motif:(CTTCC)n		Chr1	394923	394975	AC
Chr1	101642	101753	Motif:(CA)n		Chr1	401061	401134	AC
Chr1	102628	102656	Motif:(CTG)n		Chr1	401206	401315	AC
Chr1	103468	103663	Motif:(CTCCCC)n		Chr1	400982	401285	ACGCTCGGTAATATGGTAGGTATCGGTAAGTAACTCCGTCGCGTCATTGGGCGGGCTTTCGTTTCGTTTTTTAACACACACACACACACACACACACACACACAAACACACACACACACACACACACACACACACACACACACACACACAC
Chr1	103569	103670	Motif:(CCT)n		Chr1	402749	402820	CCACCCCACTCCTCCCTCAAC
Chr1	103759	103834	Motif:(GCC)n		Chr1	402749	402849	CCACCCCACTCCTCCCTCAACCCACCCCACTCCTCCCACAGCC
Chr1	104134	104214	Motif:(AC)n		Chr1	403065	403114	GGGAGGGGGGTGGGAGGGGAGGGGGT
Chr1	104554	104604	Motif:(CCTCTCC)n		Chr1	403520	403623	TCCCTCCCTC
Chr1	105124	105182	Motif:(CCC)n		Chr1	403516	403615	CCTTTCCTCCCTCTCCCTC
Chr1	105542	105615	Motif:(GCC)n		Chr1	403520	403630	TCCCTCCCTCTCCCTCCCTTTCCTCCCTC
Chr1	105791	105846	Motif:(AC)n		Chr1	403674	403771	CCCTCC
Chr1	106136	106178	Motif:(CCT)n		Chr1	403938	404036	GGGGTGGAGGGGTGGGGGAGGGGA
Chr1	106178	106206	Motif:(CCGCCT)n		Chr1	404015	404095	GGGGAGGGAG
Chr1	106532	106562	Motif:(CAGCCC)n		Chr1	405076	405206	TGTGTGGCGGGAGTG
Chr1	106624	106649	Motif:(C)n		Chr1	405186	405272	GTGGCGGGGGGAG
Chr1	106753	106833	Motif:G-rich		Chr1	405141	405271	GTGTGGCGGGGGGAGGTGGCGGGAGGA
Chr1	106991	107017	Motif:(GCCC)n		Chr1	405143	405272	GTGGCGGGGGGAGGTGGCGGGGGGAGGTGGCGGGAGGAG
Chr1	108228	108265	Motif:(CACAT)n		Chr1	405826	405901	AC
Chr1	108788	108887	Motif:(CTG)n		Chr1	413247	413313	GGGGGGGAGCAGCGGGCGGGTGGGGAGGGC
Chr1	110593	110625	Motif:(CCCTGC)n		Chr1	414687	414741	CA
Chr1	110910	110998	Motif:GA-rich		Chr1	419679	419837	CGCCGCCCGCACTGTCAGCAGCAGCGGCGCTTCCGGCGG
Chr1	111114	111150	Motif:(CCACCC)n		Chr1	426589	427451	CGGCCTGTGCGCCGCAAGCAACGGGCTCCGCGCCCTTGCTTTATGGACAATGGACGGCATACGTGCCCTTATGATA
Chr1	111184	111272	Motif:(CCCCACG)n		Chr1	432077	432170	GTGTGT
Chr1	111604	111654	Motif:(GCCCC)n		Chr1	432077	432170	GTGT
Chr1	112085	112125	Motif:(CAG)n		Chr1	433441	433514	GT
Chr1	112193	112239	Motif:G-rich		Chr1	435267	435355	CA
Chr1	112529	112573	Motif:GA-rich		Chr1	440390	440493	GGCAGCAGG
Chr1	112562	112613	Motif:(GGT)n		Chr1	440412	440526	GCAGGGGCAGCAGGG
Chr1	112684	112706	Motif:(CCCACC)n		Chr1	440394	440526	GCAGGGGCAGCAGGGGCAGCAGGG
Chr1	112706	112745	Motif:(CTGCC)n		Chr1	441452	441528	GT
Chr1	112745	112769	Motif:(CCCACC)n		Chr1	441885	441969	CGCC
Chr1	113101	113136	Motif:(CCCCAC)n		Chr1	443411	443491	GTGGCTGCAGCAGCGTGGCGGTGGCT
Chr1	113248	113274	Motif:(GGC)n		Chr1	459796	459954	CACA
Chr1	113540	113645	Motif:(CCA)n		Chr1	459796	459954	CACACA
Chr1	113870	113916	Motif:(GGC)n		Chr1	459796	459954	CACACACACACACACACACACG
Chr1	115116	115572	Motif:hAT-N5_CR		Chr1	501460	501526	AC
Chr1	116636	116672	Motif:(CTGCA)n		Chr1	506612	506704	GA
Chr1	117246	117307	Motif:(GCAGCGG)n		Chr1	513845	513920	GT
Chr1	117767	117806	Motif:G-rich		Chr1	515866	516012	CCCACCCAGCCCCCAGTCCAGCAC
Chr1	119155	119237	Motif:(GCCT)n		Chr1	539190	539256	GT
Chr1	119221	119271	Motif:(CTG)n		Chr1	539329	539390	TACCTAACACGGACACCCTACGGATCACA
Chr1	119414	119460	Motif:G-rich		Chr1	545771	545886	CCCTCCAGCCCCCTCAACCCTCCCTCCCCCCCCACCA
Chr1	121480	121513	Motif:(GTGCAT)n		Chr1	547213	547306	CACCCCACCC
Chr1	122079	122103	Motif:(C)n		Chr1	547213	547306	CACCCCACCCCACCC
Chr1	122640	122695	Motif:(CCCGC)n		Chr1	551596	551758	GGCAGCAAGAGCCCGCCAATCAAGCGCTGGGTCAGCCGCAGCCCGCCGCGCCGGCAGGGAAGCAAGAGCCCGCCTCGGGGGCGGGTG
Chr1	122839	122912	Motif:(GGCAGG)n		Chr1	556568	556648	AGGGGCTGGAGGAAGAGCAGGAGGAGGAGAGGCGGAGGATCT
Chr1	123384	123432	Motif:(CCCCA)n		Chr1	558706	558778	CCCGCACCTGCTCACCCCCCACCTCCACCCCCCACC
Chr1	123808	123850	Motif:(GGCGGC)n		Chr1	558945	559030	GGAGAG
Chr1	123919	123945	Motif:(AGC)n		Chr1	558921	559042	GAGGGAGAGGGAGAGGGAGAGGGGAGAGGGA
Chr1	124236	124268	Motif:(CGG)n		Chr1	559518	559754	GGGGGAGAGGGAG
Chr1	125534	125564	Motif:(GGT)n		Chr1	559524	559756	GAGG
Chr1	126312	126405	Motif:(GTGCGG)n		Chr1	559518	559754	GGGGGAGGGAGAGGGGGGAGGGAGGGGGGGAGGGAGG
Chr1	126481	126541	Motif:(CACTGC)n		Chr1	567759	567907	AGGCGCATTGCCGGGGCCGGACGA
Chr1	127009	127035	Motif:(GCAC)n		Chr1	567901	567971	GAGGGCGAGGGA
Chr1	127107	127148	Motif:(GGAGGAGGG)n		Chr1	571643	571714	AC
Chr1	127164	127231	Motif:(GGCGGA)n		Chr1	576746	576844	CGCCGCGGTGGGGAGGCGTCCGGGCTGGGCTGCCGCCCT
Chr1	127231	127261	Motif:(GGCGGG)n		Chr1	577005	577249	CCCGCCGCGGCGGCGAGGCATCCGGGCTGTCGTGCCGCCGC
Chr1	127261	127312	Motif:(GGCGGA)n		Chr1	577007	577250	CGCCGCGGCGGCGAGGCATCCGGGCTGTCGTGGCGTTGCCGCGCCGCGGCGGGGAGGCGTCCGGGCTGTCGCTGCCGAGCCTA
Chr1	127465	127513	Motif:(GCG)n		Chr1	580796	580907	GGGGA
Chr1	127783	127833	Motif:(CCGCAC)n		Chr1	580793	580912	GGGGAGGGA
Chr1	127848	127961	Motif:(GGC)n		Chr1	582809	584387	GTGT
Chr1	127961	128044	Motif:G-rich		Chr1	589241	589342	GT
Chr1	128044	128068	Motif:(GGC)n		Chr1	590256	590379	AC
Chr1	128402	128444	Motif:(GCCGCCT)n		Chr1	592761	592892	CGCTGCAGCCGGCGGCGGCGCTGGCGGCGGACGTGGCGGCGGCCTGGGCGGCCTGGGCGGGGCTGGCGG
Chr1	128533	128571	Motif:(GGGGA)n		Chr1	600511	600660	GAG
Chr1	128931	129116	Motif:(GCAGGG)n		Chr1	604880	605025	AGGGAGGAGGGAGG
Chr1	129239	129314	Motif:(CCCGCCT)n		Chr1	604880	605025	AGGGGGAGAGGGAGGAGGGAGGAGGGAGGAGGGAGGAGAGGG
Chr1	129311	129355	Motif:(TGCTGTG)n		Chr1	605758	605914	GGGA
Chr1	129438	129485	Motif:G-rich		Chr1	605753	605913	GGAGGGA
Chr1	129495	129549	Motif:(CCCTC)n		Chr1	606760	606887	GAGGGA
Chr1	129671	129760	Motif:(GGC)n		Chr1	612060	612118	CTCCCCTCCCTTCCCCCCTCCCCTCCC
Chr1	131480	131533	Motif:(CCGGC)n		Chr1	614164	614226	GGGAGGGAGGGTTGAGGGACGGCGAGCGGGCAG
Chr1	132005	132063	Motif:(CC)n		Chr1	615247	615453	CCCTCCCCCTCCCCTCCCCCCCCCCCCTCCCTCGCCCCGCTCCCCTCTCCCTCCCTCCCCTCCCCTCCCCCTCCCCCTCCCCCCCCTCCC
Chr1	136151	136190	Motif:(GACA)n		Chr1	615257	615451	CCCTCC
Chr1	136210	136227	Motif:(C)n		Chr1	615288	615453	CTCCCCTCTCCCTCCCTCCCCTCCCCTCCCCCTCCCCCTCCCTCCCCCCTCTCCCCCTCCCCCCCCCCTCCCCCCCCCCCCTCCCTCTCCCT
Chr1	137181	137366	Motif:L1-6_CR		Chr1	615323	615478	CCCTCCCTCCCCTCACCTCCCCCTCCCCCTCCCCTCCCCCCCCCCCCCCCCCCTCCCTCTCCCTAACT
Chr1	140612	140652	Motif:(GCCGCGG)n		Chr1	619061	619153	AGCAGCGGGAGGAGGAGGCGGAGGAGG
Chr1	140733	140758	Motif:(CAGG)n		Chr1	619070	619177	GGGAGGAGGCGGAGGAGGAGGAGC
Chr1	141937	141976	Motif:(GGCGCG)n		Chr1	623150	623341	CAC
Chr1	142023	142048	Motif:(CTT)n		Chr1	628506	628605	GAGGGGGGGGAGAGGGAGGGGGAGGGGAGGGAAG
Chr1	143133	143164	Motif:(GGCA)n		Chr1	629840	629985	GGGAGGA
Chr1	143414	143473	Motif:(GTGGGGCT)n		Chr1	631005	631073	GGTGGTGCTTGCATGGGTGGATGGA
Chr1	143517	143677	Motif:Novosib-6_CR		Chr1	631647	631718	GGTGGGACTTTTGGAAGGGGAAGAGGGGAGGGCGA
Chr1	143677	143768	Motif:(TG)n		Chr1	637215	637350	GCTGCCAGCCTG
Chr1	143768	143853	Motif:Novosib-6_CR		Chr1	637227	637350	GCTGCCTGCCTGGCTCCCAGCCTT
Chr1	144594	144634	Motif:(CACA)n		Chr1	637215	637350	GCTGCCAGCCCGGCTGCCTGCCTGGCTCCCAGCCTTGCTGCTCGCCTG
Chr1	144727	144784	Motif:G-rich		Chr1	639935	640056	CA
Chr1	144826	144917	Motif:(GAGGT)n		Chr1	643780	643857	GTCAGGGGGCGGTCGAACAAGGGGATCGTCAATTGGCA
Chr1	145879	145922	Motif:(CCGC)n		Chr1	654794	654862	GT
Chr1	146296	146345	Motif:(CAGCACCAA)n		Chr1	654919	655036	TG
Chr1	146567	146804	Motif:(AGCGCC)n		Chr1	659818	659914	CAGGCGCAGCAG
Chr1	146790	146833	Motif:(CCGC)n		Chr1	664675	664761	ACGAGTGCGCTTCGGGTGATAAGAGTTAGGTGGTTGATAGGTGAC
Chr1	146888	146918	Motif:(CAAGAT)n		Chr1	664911	665052	AC
Chr1	146997	147040	Motif:(GCTGCC)n		Chr1	669987	670294	CACCTCCCCCACCAATGCCCCCCACCA
Chr1	147062	147158	Motif:(CAGCTG)n		Chr1	669992	670313	CCCCCACCACTGCCCCCCACCACTGCCTCCACCCCACTGC
Chr1	147751	147904	Motif:(AGCCGG)n		Chr1	670037	670317	CCACTGCCCCCCAACACTGCCTCCACC
Chr1	147828	147905	Motif:(GGCC)n		Chr1	671166	671303	CA
Chr1	148331	148371	Motif:(GCA)n		Chr1	671673	671788	CCCCCTAACCCCCTCCTCTCCCTCCCGGGATTGGTTCAAAGTTAA
Chr1	148630	148765	Motif:(CAG)n		Chr1	672039	672161	GAGGGGGAG
Chr1	148722	148790	Motif:Gypsy-9-I_CR		Chr1	672941	673084	CA
Chr1	148994	149134	Motif:(CGGTGC)n		Chr1	673210	673334	GT
Chr1	149076	149176	Motif:(GCGGAG)n		Chr1	673542	673618	GGC
Chr1	149254	149300	Motif:(CCG)n		Chr1	674025	674089	CA
Chr1	150381	150412	Motif:(CCAGCG)n		Chr1	676975	677035	CTGCTGCTACTGCCC
Chr1	150768	150795	Motif:(CAG)n		Chr1	683492	683589	GGCGGCTGGCGCTGGCGCTGGCGCGGGGGCGGG
Chr1	150890	150948	Motif:(TGCGGCCAC)n		Chr1	690843	690905	GCGGCAGCGGCAGCCGCAGCAGGA
Chr1	150994	151061	Motif:(CCGCAC)n		Chr1	699170	699261	CACACACACA
Chr1	151119	151189	Motif:(CACCCA)n		Chr1	699170	699261	CACA
Chr1	151220	151366	Motif:(CAG)n		Chr1	699170	699261	CACACA
Chr1	151407	151581	Motif:(CCG)n		Chr1	700565	700638	CA
Chr1	151581	151632	Motif:(GCCCCT)n		Chr1	704720	704772	CCAGCTGTCCCGTGCCTCTCC
Chr1	151893	151987	Motif:(GGCGGA)n		Chr1	704761	704895	CCCAGCTGTCCCT
Chr1	152238	152273	Motif:(CA)n		Chr1	708421	708508	TG
Chr1	152330	152420	Motif:(AC)n		Chr1	712196	712276	GCGCGCATACCGGTACCATAAAGTAGGG
Chr1	152422	152456	Motif:(CCTCCG)n		Chr1	721501	721594	GT
Chr1	152511	152547	Motif:G-rich		Chr1	729084	729199	CCGCCGCGCATCTCAGCTGCAACCCGCCCCAAGCCAAGTTTGGGAGACCAGTC
Chr1	153199	153241	Motif:(ACCC)n		Chr1	729105	729230	ACCCACCCCAATCTGAGTTTGGGAGACCAGTCCCGCCGCGCAACTCAGTTGAC
Chr1	153307	153361	Motif:(GGCAGC)n		Chr1	734086	734409	GTGCCGCCGCCCCCGCGGCCGCCCTGGCTAC
Chr1	153812	153966	Motif:(GCG)n		Chr1	734357	734456	GCCGCCTCGGCTACGTGCCGCCGCCCCCGCGGCCGCCTTGGTCACGT
Chr1	154034	154203	Motif:(CAG)n		Chr1	741965	742036	AC
Chr1	154306	154418	Motif:(GCC)n		Chr1	754054	754116	CA
Chr1	154559	154594	Motif:GA-rich		Chr1	754144	754228	AC
Chr1	155076	155143	Motif:(CTG)n		Chr1	756850	756972	AC
Chr1	155364	155411	Motif:(CAG)n		Chr1	765783	766016	AGGGAG
Chr1	156073	156606	Motif:NonLTR-5_CR		Chr1	795090	795155	GGATGGGCGCGTGAAGCGTGGC
Chr1	157549	157580	Motif:(AGG)n		Chr1	801102	801197	GGGGCGGGCGGCG
Chr1	158148	158266	Motif:(AC)n		Chr1	801835	801908	GGGGGC
Chr1	158730	158754	Motif:(CGG)n		Chr1	810945	811015	GTGGGTGT
Chr1	159176	159226	Motif:GA-rich		Chr1	810913	811015	TGTGGGTGTGTGGGTG
Chr1	159227	159371	Motif:(CGG)n		Chr1	845161	845554	ACGCCGTGCCTTCCCATCACGACCAGTCACACTCCACGCGCTGCACCTAGCGCCCCTAGCACACACGCGCACACAACCCGCCAGTGCTGCGTCCTATGCTTAGTAGCAGTAACAGCACGCCCGCCCCCACTACACACACGC
Chr1	159508	159540	Motif:(GGCGG)n		Chr1	848631	848826	CACAGC
Chr1	159782	159838	Motif:(GCA)n		Chr1	850514	850906	CTGT
Chr1	159845	159961	Motif:(GCCTCC)n		Chr1	850954	851281	GGCGGCGGCGGCAGGTGCTGTCCAGGGCAGGGGCAG
Chr1	160158	160207	Motif:Novosib-3_CR		Chr1	858941	858990	AC
Chr1	161449	161526	Motif:(GCGGTG)n		Chr1	867583	867652	GGGCCTGAGGCGGCG
Chr1	161551	161576	Motif:(GGC)n		Chr1	903336	903411	CACAAGGACAGGAAGCATGCGGGACAGTGCATACAGCA
Chr1	161724	161768	Motif:(CGG)n		Chr1	911428	911513	AC
Chr1	161859	161924	Motif:(CGC)n		Chr1	913759	914081	GTCACCCAGCCCTGCTG
Chr1	162573	162623	Motif:(TCGTG)n		Chr1	913772	913899	GCTGGTCACCCAGCCCTGCTTGTCACCCAC
Chr1	163312	163439	Motif:(CCG)n		Chr1	913793	913903	GTCACCCACGCTG
Chr1	163564	163632	Motif:(CGG)n		Chr1	913772	913908	GCTGGTCACCCAGCCCGCTTGTCACCCACGCTGGTCACCCAGCCCTGCTTGTCACCCAC
Chr1	163702	163911	Motif:Novosib-6_CR		Chr1	913939	914094	CACCCAGCCCTGCTTGTCACCCACGCTGGT
Chr1	163960	164073	Motif:(CA)n		Chr1	913759	914162	GTCACCCAGCCCTGCTGGTCACCCAGCCCTGCTTGTCACCCACGCTGGTCACCCAGCCCTGCTTGTCACCCACCCTGGCCACCCAGCCCTGTCACCCACGCTGGTCACCCAGCCCTGCTTGTCACCCACGCTGGTCACCCACGCTCCGCTGCATGCTTCTTTGGATTTGGGACTGCTTGCCACCCAGTCCTGCTT
Chr1	164102	164218	Motif:(CGC)n		Chr1	915294	915483	TGACAAGCAGGGCTGGGTGCCACCAGCGTGGG
Chr1	164568	164671	Motif:(GT)n		Chr1	915294	915507	TGACAAGCAGGGCTGGG
Chr1	164687	164721	Motif:G-rich		Chr1	915294	915507	TGACAAGCGGCTGGGTGACCAGCAGGGCTGGG
Chr1	164802	164867	Motif:(CA)n		Chr1	917281	917604	GGTCACCCAGCCCTGCT
Chr1	165034	165095	Motif:(GCCGGC)n		Chr1	917295	917422	GCTGGTCACCCAGCCCTGCTTGTCACCCAC
Chr1	165148	165189	Motif:(CTGCATG)n		Chr1	917295	917431	GCTGGTCACCCAGCCCGCTTGTCACCCACGCTGGTCACCCAGCCCTGCTTGTCACCCAGC
Chr1	165215	165238	Motif:(TG)n		Chr1	917462	917617	CACCCAGCCCTGCTTGTCACCCACGCTGGT
Chr1	165423	165468	Motif:(GCT)n		Chr1	917282	917685	GTCACCCAGCCCTGCTGGTCACCCAGCCCTGCTTGTCACCCACGCTGGTCACCCAGCCCTGCTTGTCACCCAGCCCTGCCACCCAGCCCTGTCACCCACGCTGGTCACCCAGCCCTGCTGGTCACCCACGCTGGTCACCCACGCTCCGCTGCATGCTTCTTTGGATTTGGGACTGCTTGCCACCCAGTCCTGCTT
Chr1	165671	165699	Motif:(GCTGTT)n		Chr1	919444	919532	CCAGCCCTGCTTGTCACCCACGCTGGTCAC
Chr1	165734	165770	Motif:(CCTGGGG)n		Chr1	920388	920601	TGACAAGCAGGGCTGGG
Chr1	165847	165896	Motif:(CTC)n		Chr1	920388	920554	TGACAAGCAGGGCTGGGTGCCACCAGCGTGGG
Chr1	166262	166292	Motif:(CA)n		Chr1	924192	924519	GGTCACCCAGCCCTGCT
Chr1	166539	166597	Motif:(GCCCCCT)n		Chr1	924206	924333	GCTGGTCACCCAGCCCTGCTTGTCACCCAC
Chr1	166677	166775	Motif:(GCT)n		Chr1	924206	924342	GCTGGTCACCCAGCCCGCTTGTCACCCACGCTGGTCACCCAGCCCTGCTTGTCACCCAGC
Chr1	166798	166864	Motif:(CCTG)n		Chr1	924373	924532	CACCCAGCCCTGCTTGTCACCCACGCTGGT
Chr1	167120	167214	Motif:(GT)n		Chr1	924193	924600	GTCACCCAGCCCTGCTGGTCACCCAGCCCTGCTTGTCACCCACGCTGGTCACCCAGCCCTGCTTGTCACCCAGCCCTGCCACCCAGCCCTGTCACCCACGCTGGTCACCCAGCCCTGCTTGTCACCCACGCTGGTCACCCACGCTCCGCTGCATGCTTCTTTGGATTTGGGACTGCTTGCCACCCAGTCCTGCTT
Chr1	167339	167401	Motif:(ACCC)n		Chr1	926359	926447	CCAGCCCTGCTTGTCACCCACGCTGGTCAC
Chr1	167406	167512	Motif:(GGC)n		Chr1	927303	927516	TGACAAGCAGGGCTGGG
Chr1	167512	167540	Motif:(GCA)n		Chr1	927303	927469	TGACAAGCAGGGCTGGGTGCCACCAGCGTGGG
Chr1	170259	170338	Motif:TE2-7b_CR		Chr1	931107	931434	GGTCACCCAGCCCTGCT
Chr1	171499	171542	Motif:(CGC)n		Chr1	931121	931248	GCTGGTCACCCAGCCCTGCTTGTCACCCAC
Chr1	171916	172022	Motif:(GGC)n		Chr1	931121	931257	GCTGGTCACCCAGCCCGCTTGTCACCCACGCTGGTCACCCAGCCCTGCTTGTCACCCAGC
Chr1	178464	178525	Motif:(CCA)n		Chr1	931288	931447	CACCCAGCCCTGCTTGTCACCCACGCTGGT
Chr1	178783	178892	Motif:(GCAGCC)n		Chr1	931108	931515	GTCACCCAGCCCTGCTGGTCACCCAGCCCTGCTTGTCACCCACGCTGGTCACCCAGCCCTGCTTGTCACCCAGCCCTGCCACCCAGCCCTGTCACCCACGCTGGTCACCCAGCCCTGCTTGTCACCCACGCTGGTCACCCACGCTCCGCTGCATGCTTCTTTGGATTTGGGACTGCTTGCCACCCAGTCCTGCTT
Chr1	179065	179136	Motif:(GCT)n		Chr1	933096	933254	TGACAAGCAGGGCTGGG
Chr1	179852	179890	Motif:(CCGCCGC)n		Chr1	933076	933209	TGGGTGACAAGCATGCGGGTGACAAGCAGGGC
Chr1	179884	180063	Motif:(GCG)n		Chr1	933107	933254	GCTGGGTGACAAGCAGGGCTGGGTGACACAGC
Chr1	180159	180205	Motif:(GGAGCA)n		Chr1	933068	933254	GACCAGCGTGGGTGACAAGCAGGGCTGGGTGACAACCAGCGCTGGGTGACAAGCAGGGCTGGGTGACCGCAGCGCTGGGT
Chr1	180205	180266	Motif:(GCA)n		Chr1	933096	933210	TGACAAGCAGGGCTGGGTGACCACCAGCGTGGG
Chr1	180266	180279	Motif:(GGAGCA)n		Chr1	937128	938180	CA
Chr1	180338	180359	Motif:(GCA)n		Chr1	946803	946883	GGGT
Chr1	181095	181122	Motif:(TGG)n		Chr1	948676	948843	GGTG
Chr1	181731	181813	Motif:hAT-N5_CR		Chr1	950578	950645	AC
Chr1	182151	182383	Motif:Gypsy-5-LTR_CR		Chr1	950707	950783	AC
Chr1	182422	183144	Motif:Novosib-N1a		Chr1	957438	957776	ACAC
Chr1	184637	184705	Motif:(CCTCACA)n		Chr1	957442	957777	ACACACACACACAT
Chr1	184721	184763	Motif:(CCCACC)n		Chr1	957438	957776	ACACACACAC
Chr1	185093	185168	Motif:(TG)n		Chr1	959230	972161	AC
Chr1	185332	185435	Motif:(GGC)n		Chr1	986308	986434	AC
Chr1	185475	185519	Motif:(TGCTGG)n		Chr1	992648	992706	CCCA
Chr1	185548	185597	Motif:(GCCGGT)n		Chr1	1002370	1002434	CGCCCCGCCCCACGCCACTCCGCCCCG
Chr1	185660	185703	Motif:(GT)n		Chr1	1002359	1002435	CCGCCCCGCCCCGCCCCGCCCCACGCCACT
Chr1	185896	185955	Motif:(AC)n		Chr1	1016911	1017827	GTTGCCACCAGCCTACGTTTCGGCTCCGGCACAGCAAAATATTCCGCCGCACGCCATGCGCCATTGTTACAGCGTGCTGGGTGAGGTTGCT
Chr1	186228	186263	Motif:(CA)n		Chr1	1025437	1025536	GCCACCGCCACCGCCACCGCCGCCGCCAGGCCCTGCACCGCCACCACC
Chr1	186460	186493	Motif:G-rich		Chr1	1026904	1027084	ACTGC
Chr1	186502	186545	Motif:(CACCC)n		Chr1	1029176	1029281	GT
Chr1	186545	186583	Motif:(CCCG)n		Chr1	1031120	1031201	AC
Chr1	186685	186707	Motif:G-rich		Chr1	1031930	1032233	TG
Chr1	186707	186784	Motif:(GT)n		Chr1	1037046	1037277	CA
Chr1	186784	186810	Motif:G-rich		Chr1	1040076	1040157	CACCACACACCTACTGGAGACCTCAACAGCTAGGTGA
Chr1	186950	187036	Motif:(CCG)n		Chr1	1040903	1040960	GGCGGGGCAGGA
Chr1	187138	187299	Motif:(CGTG)n		Chr1	1042867	1043503	CGCCGCCGCGCAAGCCGCGGGCGCGGCGGCTGCGGCGGCGGCACAGGGCGCCGGCCCTGCGGGCGGGGC
Chr1	187179	187300	Motif:Novosib-6_CR		Chr1	1049033	1049254	GGGCTGGGGCACGGCCGCCGCCGGCTGCTGCGGAGCGGG
Chr1	187358	187716	Motif:(CAGTGGGGC)n		Chr1	1049072	1049859	GGGCTGGGGCACGGCCGCCGCCGGCTGCTGTAGAGCCGGCGTGGGCGT
Chr1	187756	187800	Motif:(GCT)n		Chr1	1056964	1057381	GGAG
Chr1	187822	187934	Motif:Novosib-6_CR		Chr1	1079551	1079710	TGTCCGGTAGATTTCAAGCAA
Chr1	188343	188471	Motif:(CCGC)n		Chr1	1079570	1079734	ATTGTCCGGTAGATTTCAAGCAATGTCCGGTAGCTTTCAAGCAATGTCCGGTAAGGTAGCGCACCAATGTCCGGTAGGGTAGTGCACG
Chr1	188516	188630	Motif:(CA)n		Chr1	1079485	1079710	GTCCGGTAGCTTTCAAGCAATGTCCGGTAGAGTAGCGCACCAATGTCCGGTAGGGCAGCGCCAGATTGTCCGGTAGATTTCAAGCAATGTCCGGTAGCTTTCAAGCAAT
Chr1	189219	189386	Motif:(CCCCTC)n		Chr1	1080661	1081070	GTTATGTCGGATGCGGGCATGGATAAGATGCATGTGCCTGCTGCTCAGATGGGGCCACACAAGCAGGCCATGCCCCGAAACACACTTCCCCACAGCACACGCACACAGGACACGCCCCCCTGGGCTGCCCGCTTGGAGACACGCACAGCTGGGCATTGCGCAGGCTGTTGGTTCAAGTGTTGGGCGCTG
Chr1	189550	189601	Motif:(CCCACG)n		Chr1	1081343	1081452	CCAGGCCCGCCCAGCTGCCGC
Chr1	189601	189648	Motif:(CCCCAC)n		Chr1	1092722	1092795	CAGCTGGGCGGGCCTGGGCGG
Chr1	189648	189661	Motif:(CCCACG)n		Chr1	1092746	1092813	CTGGGCGGCGCCTGGGCGGCAGCTGGGCGGGC
Chr1	189809	189913	Motif:Novosib-6_CR		Chr1	1092722	1092806	CAGCTGGGCGGGCCTGGGCGGCAGCTGGGCGGCACCTGGGCGG
Chr1	190201	190253	Motif:(CTGGCG)n		Chr1	1094348	1094434	GCCCGCCGCGCCTGACGTGCCTGCGGCGCCCGCCGCACCGGCTC
Chr1	190396	190509	Motif:(TG)n		Chr1	1097201	1097444	CA
Chr1	190610	190663	Motif:Novosib-6_CR		Chr1	1105006	1106185	GACATAGTTGACCACGTAGGGGACGTGCAGATGCAGGAGGCGGCGGGTGTGGGTGACGCAGCGGCTGCAGCTGGTGGCGCCAGCGGACCACTCAGCGGGGCCCCGCCCCTGCTGCCAGCTCTGGTGGCGGGGGGAAGCAACCGTGCTGCTGCGGCTCCCCTGAGGGCCGAGCTGCAGCAGCAGCCCTCTTCACAGCAGCGGGTGGCAGCGGGAGGGCTTAGCGGGGGCCAGCCGGCGGCAGGCGTGGGGGGGCCGCCGGCGGCCAGGCCTCGCACTGCCGATGCTGGGCCGGCTGGCGTGCAGCAGCAGCACAGTGGCGCTCCCGCGCCACAGCCGCCCTTGGATCAGCGGGCAGCCGCCAGGCAGGATAAGCAGCAGGCAGCTGCGATGCAGCGGTAC…
Chr1	190874	190927	Motif:(GCC)n		Chr1	1123829	1124613	GTACTGGTCCCGCGAGCCTGCTAAGCAGACGTCGGAGCATGTGGTTCGGGAGGTGGTCAGCGAGCTGCGCAGGGTGATGCAGCTGCGTTTCACTGCCGCCACGCTAACCCCTGAAACCCTGTCGGCTCTGCCCACACAGCTTCTCACCGCACAGCTCAAGGCGGCTAAGCTGGAGCACTTTGTTGCCATCTGGACGGCGGGTGGCGCGCTTTGTGAAGTGGAGGAGGTTCAGGGTGGGTCACCGAAGTTGAACTTGCGGCTGACGCTTGCATCACCTGTGCAGGCCCCCTAGGTTTCCTTTTGGGCGGCGTTTCTTTCCAGGCGCTGGCGTGGCGTATTATCGTCATCAGCTTATCTGGCGCCCATGTGTTTTAGCTCTGGCTGGCGTCGCA
Chr1	191074	191096	Motif:(AC)n		Chr1	1137443	1138227	GTACTGGTCCCGCGAGCCTGCTAAGCAGACGTCGGAGCATGTGGTTCGGGAGGTGGTCAGCGAGCTGCGCAGGGTGATGCAGCTGCGTTTCACTGCCGCCACGCTAACCCCTGAAACCCTGTCGGCTCTGCCCACACAGCTTCTCACCGCACAGCTCAAGGCGGCTAAGCTGGAGCACTTTGTTGCCATCTGGACGGCGGGTGGCGCGCTTTGTGAAGTGGAGGAGGTTCAGGGTGGGTCACCGAAGTTGAACTTGCGGCTGACGCTTGCATCACCTGTGCAGGCCCCCTAGGTTTCCTTTTGGGCGGCGTTTCTTTCCAGGCGCTGGCGTGGCGTATTATCGTCATCAGCTTATCTGGCGCCCATGTGTTTTAGCTCTGGCTGGCGTCGCA
Chr1	191256	191284	Motif:(GT)n		Chr1	1143584	1144509	AGCGCCACATCTGGCCCGTTTAGTTTTCTGCTTGTGTCTCCTCTGCCAGTTCTCCTGGGGTGTTGCTCAAGCAACCGACTTGTGGGGGTGGGGTGGGTTACGGCGGGGCGAGTGTCGTAGCACTGGTGTTTTCCTTTCTGGCGCGCAGTGGTGGTGGTTCTTGCGGTTAGGCTGTGGTGTAGGTTGGTGCTTGGGTTAGGTCTGGCGGTGTTTTTGTGCAACCCCTCCCGGGGGGCGGGGGGGCCAGCCTCCTGCTCTGTCTGCCGGGTCGGGGTGGGGTGGGGTGGGATGGATGGGTGGTTGGTGGCGGTTTTTCGAGGTGTTTGCTTTCTGTTTTTCTTCTCTCTTCTTCTCTTCTTGCCCTGTCAGGGTTCTGGTCTCGGGGACCAGGCTGCTTTC…
Chr1	191384	191412	Motif:(C)n		Chr1	1152453	1153591	CCGTCCTGCCCCCCCAGCGTGGCCAGGACCACAAACCGGGAGCCAGTCCGGGGCCTGGGCGACTGCACCTGGCGCTGCAACTCCTGCTGCTGCTGTTGCTGTAACCGCCGTTGCCGCTGGAGATGGAGGTCCGCCATGTAGGCCAAGTACCGCTGCATCACAGCGGTCTGCTCCTGATCCTGCCCAGCGGCTGCCCGCTGATCAAAGGGCGGCCGTGGCGCAGGAGCCCCACTGGGCTGCTGCTGCACGCCAGCCGACCCAGCACCGGCAGGACGACGCCTGACCGCCGGCGGCCCCCCCACGCCTGCCGACGGCTGCACCCCGCTAAGCCCTCCCGCGGCCACCCGCTGCTGCGAAGAGGGCTGCTGCTGCAGTGCGGCCCGCAGGGCAGCCGCAGCA…
Chr1	191503	191538	Motif:(GTG)n		Chr1	1155264	1155335	AGTAA
Chr1	191878	191989	Motif:(GCCGGC)n		Chr1	1170748	1170823	TGTCACCAAGCTGTTGAGAACTCCAGTAGGTGTGTGG
Chr1	192275	192446	Motif:(GCC)n		Chr1	1172255	1173444	GCCCACGCCCGGACGCCGCCCTGCCAGCGCCACCGCCCGCCCCGTCCTGTCCCCCCAGCGTGGCCAGGACCTAAACCGGGAGCCGGTCCGGGGCCTGGGCGACTGCACCTGGCACTGCTGCTCCTGCTGCTGCTGCTGCTGTAACCGCCGTTGCCGCTGAAGATGGAGCTCCGCCTAGTCGGCCAAGTACCGCCGCATCACAGCGGTCAGCTCCTGATCCTGCCCGGCGGCTGCCCGCTGATCAAAGGGCAGCTGCGGCGCGAGAGCCCCACTGGGCTGCTGCTGCACGCCAGCCGGCCCAGCAACGGCAGGGCGACGCCCGGCCGCCAGCGGCCCCCCCCACACATGCCGACAGCTGCACCCCGCTAAGCCCTCCCGCTGCCACCCGCTGCTGTGAAG…
Chr1	192482	192562	Motif:(CTG)n		Chr1	1181449	1182637	GCCCACGCCCGGACGCCGCCCTGCCAGCGCCACCGCCCGCCCCGTCCTGTCCCCCCAGCGTGGCCAGGACCTAAACCGGGAGCCGGTCCGGGGCCTGGGCGACTGCACCTGGCACTGCTGCTCCTGCTGCTGCTGCTGCTGTAACCGCCGTTGCCGCTGAAGATGGAGCTCCGCCTAGTCGGCCAAGTACCGCCGCATCACAGCGGTCAGCTCCTGATCCTGCCCGGCGGCTGCCCGCTGATCAAAGGGCAGCTGCGGCGCGAGAGCCCCACTGGGCTGCTGCTGCACGCCAGCCGGCCCAGCAACGGCAGGGCGACGCCCGGCCGCCAGCGGCCCCCCCACACATGCCGACAGCTGCACCCCGCTAAGCCCTCCCGCTGCCACCCGCTGCTGTGAAGA…
Chr1	192562	192644	Motif:(GCAGTA)n		Chr1	1224922	1226060	CCGTCCTGCCCCCCCAGCGTGGCCAGGACCACAAACCGGGAGCCGGTCCGGGGCCTGGGCGACTGCACCTGGCGCTGCAGCTCCTGCTGCTGCTGTTGCTGTAACCGCCGTTGCCGCTGGAGATGGAGGTCCGCCATGTAGGCCAAGTACCGCTGCATCACAGCGGTCTGCTCCTGATCCTGCCCAGCGGCTGCCCGCTGATCAAAGGGCGGCCGTGACGCGGGAGCCCCACTGGGCTGCTGCTGCACGCCAGCCGACCCAGCACCGGCAGGACGACGCCTGACCGCCGGCGGCCCCCCCACGCCTGCCGACGGCTGCACCCCGCTAAGCCCTCCCGCGGCCACCCGCTGCTGCGAAGAGGGCTGCTGCTGCAGTGCGGCCCGCAGGGCAGCCGCAGCA…
Chr1	192644	192678	Motif:(CTG)n		Chr1	1230066	1230140	CGGCGGCGGCGGCAGCAGCACCTTTGAAGAGCGGG
Chr1	192744	192834	Motif:Gypsy-9-I_CR		Chr1	1230066	1230157	CGGCGACGGAGGCAGCAGCACCTTTGAAGAGCGGG
Chr1	192888	192929	Motif:GA-rich		Chr1	1229516	1230688	ACCTTTGAAGAGCGGGCGGCGTACGATGCAGCATCACCAGGGGAACGGGCGGGGGCGTGGCCTCGGGCGCCGTACTTCCTGGCGCCGGAGGCTGGGGTGGTGGTGCAACCGGAGCACTGCCGGATTGCGGGTGTCAGCTTGGCGGACTACACGGTGCGGGACGTGCGGCGGGCCATCACCGCGGCTAACCCGGCCGCACCTCCAGCTCCGGCACGCCCTGCAGCCATGCCGTGCCCAGCGCCAGCACAGCAGGCGGGGGGTTCAGGGACACAGCCGGCGGCACAGTCGCGGCTGGTGGAGCGGGAGGCGGAGTGGCAGCGTGCAGCGGCGCAGCTGACCACCACGGCGGCGCAACATTTCCACAATAACCCGGTGGCTCTGGACCCCTGGCTCCACCGC…
Chr1	193110	193152	Motif:(GCC)n		Chr1	1255022	1255129	GCATTAGTGGCCGGCAATACTCCTCAAACATACCAGC
Chr1	193192	193265	Motif:(CAG)n		Chr1	1255026	1255151	TAGTGGCCGGCAATACTCCTCAAACATACCAAGCCACAC
Chr1	193265	193298	Motif:(CTC)n		Chr1	1264665	1264740	CACCACACACCTACTGGAAACCTCAACAGCCAGGTGA
Chr1	193298	193321	Motif:(CAG)n		Chr1	1269761	1269836	TGTCACCTAGCTGTTGAGAACTCCAGTAGGTGTGTGG
Chr1	193509	193562	Motif:(GAGGCG)n		Chr1	1276990	1277063	CACCACACACCTACTGGAAACCTCAACAGCCAGGTGA
Chr1	193674	193704	Motif:(GGC)n		Chr1	1285887	1286046	TGTCCGGTAGATTTCAAGCAA
Chr1	194743	194770	Motif:(AC)n		Chr1	1285906	1286070	ATTGTCCGGTAGATTTCAAGCAATGTCCGGTAGCTTTCAAGCAATGTCCGGTAAGGTAGCGCACCAATGTCCGGTAGGGTAGTGCACG
Chr1	194961	195150	Motif:Novosib-6_CR		Chr1	1285821	1286046	GTCCGGTAGCTTTCAAGCAATGTCCGGTAGAGTAGCGCACCAATGTCCGGTAGGGCAGCGCCAGATTGTCCGGTAGATTTCAAGCAATGTCCGGTAGCTTTCAAGCAAT
Chr1	195039	195171	Motif:L1-3_CR		Chr1	1286997	1287406	GTTATGTCGGATGCGGGCATGGATAAGATGCATGTGCCTGCTGCTCAGATGGGGCCACACAAGCAGGCCATGCCCCGAAACACACTTCCCCACAGCACACGCACACAGGACACGCCCCCCTGGGCTGCCCGCTTGGAGACACGCACAGCTGGGCATTGCGCAGGCTGTTGGTTCAAGTGTTGGGCGCTG
Chr1	195205	195317	Motif:(CTG)n		Chr1	1287679	1287788	CCAGGCCCGCCCAGCTGCCGC
Chr1	195206	195334	Motif:Novosib-3_CR		Chr1	1288230	1288303	CAGCTGGGCGGGCCTGGGCGG
Chr1	195974	196053	Motif:(CTCCCT)n		Chr1	1288254	1288321	CTGGGCGGCGCCTGGGCGGCAGCTGGGCGGGC
Chr1	196355	196392	Motif:(AC)n		Chr1	1288230	1288314	CAGCTGGGCGGGCCTGGGCGGCAGCTGGGCGGCACCTGGGCGG
Chr1	196478	196513	Motif:G-rich		Chr1	1289307	1289611	CA
Chr1	196612	196659	Motif:(CA)n		Chr1	1298687	1298768	TGTGGTGTCACCTAGCTGTTAAGAACTCCAGTAGGTG
Chr1	196660	196691	Motif:(CCCCCA)n		Chr1	1309039	1311880	CTCCCACGCACGCCAAGGTCATCGCCCCGCCCTGCCCTCTTGCATATGGCCTTGGCTATATGTCAGAGGGATGGGGGTGCAGTATGGCCGGGTGATTCCGTCGGGTGGGGTCACGGCAGGGGTCGAGGTGTGGATCTGACATGGGCGGCACACCCAGCCTATGCCTTAACCACGCTCCAGCCC
Chr1	196762	196839	Motif:(CGG)n		Chr1	1318743	1318799	GCCCGTCGCTGGACGGTCCC
Chr1	196947	196965	Motif:(GT)n		Chr1	1323816	1323893	TTGGGTCCCATAATGAGACCCAGGGATTGCTGCAAAATCAC
Chr1	197897	197948	Motif:(TGCCACTAC)n		Chr1	1325184	1325283	AC
Chr1	198049	198089	Motif:(CTT)n		Chr1	1353479	1353546	CCCCATCCCCTGCCCCTCCCCCTG
Chr1	198264	198303	Motif:(GT)n		Chr1	1353485	1353546	CCCCTGCCCCTC
Chr1	198575	198687	Motif:(GCA)n		Chr1	1361225	1361318	AAGCCA
Chr1	198687	198720	Motif:(CGG)n		Chr1	1363520	1363573	AGCGCGTCCACTGCAGTCGTTGGGC
Chr1	198952	198990	Motif:(CAGCGG)n		Chr1	1369769	1369871	CGCCGTACCCTCCTCCGC
Chr1	199063	199089	Motif:(GCA)n		Chr1	1369769	1369873	CGCCGTACCCTCCTCCGCCGCCGTACCCTCCGCCGC
Chr1	199236	199328	Motif:(CAG)n		Chr1	1371986	1372081	CCCTACACATGACCTGCACCTGC
Chr1	199328	199403	Motif:(CGG)n		Chr1	1392197	1392290	CACCCACACTCACCAACCTGCCTTAACACTGTCCCATCGCA
Chr1	199412	199631	Motif:G-rich		Chr1	1415463	1415530	CA
Chr1	199933	199990	Motif:(GCC)n		Chr1	1415886	1415959	GGCACAGCTA
Chr1	200165	200210	Motif:(GCA)n		Chr1	1416204	1416344	AC
Chr1	200273	200329	Motif:G-rich		Chr1	1417333	1417388	CCCA
Chr1	200458	200495	Motif:(GGCTGTG)n		Chr1	1417876	1417933	GGGCAGAGGCGGGACAGAGGCGGGCAGAGGC
Chr1	200601	200634	Motif:(GGCTG)n		Chr1	1420021	1420134	GT
Chr1	200968	201011	Motif:(GCT)n		Chr1	1426032	1426109	CCTCCCACACACCTCTC
Chr1	201098	201145	Motif:(GCGGCAGTA)n		Chr1	1426032	1426153	CCTCCCACACACCCCTCCCCCCACACACCTCTC
Chr1	201620	201647	Motif:(CCGCCC)n		Chr1	1426897	1426978	CTAGTGCTCACGC
Chr1	202092	202143	Motif:(GGCCCA)n		Chr1	1426892	1426965	CATGCCTAGTGCTCACGCCTGGTGCT
Chr1	202339	202397	Motif:(GGC)n		Chr1	1431543	1431613	GT
Chr1	202537	202606	Motif:(GT)n		Chr1	1436209	1436285	GGGCGCTGGGGCGGGCGTGGGACGGCCGCGGCGGCCGG
Chr1	202917	202988	Motif:(CCG)n		Chr1	1436177	1436291	GGCGGGGCGGCCGCGGCGGCGGGCGCGACGGCGGGCGCTGGGGC
Chr1	203020	203126	Motif:(CGGTGG)n		Chr1	1437215	1437335	AC
Chr1	203173	203253	Motif:(GCTGGC)n		Chr1	1437975	1438062	GT
Chr1	203350	203541	Motif:(CGG)n		Chr1	1438859	1438926	CGG
Chr1	203599	203670	Motif:(TGTCG)n		Chr1	1439294	1439369	GCTCGCT
Chr1	203774	203851	Motif:(TCCC)n		Chr1	1443253	1443328	TG
Chr1	203985	204032	Motif:(CCT)n		Chr1	1443910	1443977	CTCCCCACCCCAT
Chr1	204127	204211	Motif:Gypsy-9-I_CR		Chr1	1443910	1443986	CTCCCCACCCCATCTCCCCCCCCAT
Chr1	204139	204321	Motif:(CAG)n		Chr1	1450127	1450236	AC
Chr1	204324	204377	Motif:(GCAGCA)n		Chr1	1450115	1450233	ACACACATATACACAC
Chr1	204534	204603	Motif:G-rich		Chr1	1450387	1450449	ATGAGTCTAGTAGGTCCAGAAAGCAGTAGAC
Chr1	204708	204748	Motif:G-rich		Chr1	1453539	1453636	GGGGA
Chr1	205258	205398	Motif:(CTGCTCC)n		Chr1	1453936	1454036	GGTGAGGGGTGGAGCGGGCGAGAGGGCACCCGCA
Chr1	205590	205687	Motif:G-rich		Chr1	1453833	1454037	GGTGGAGCGGGCGAGAGGGCACCCGCAGGTGAGGGGGGGGTGAGGGGCGGTGAGGGGTGGAGCGGGCGAGAGGGCACCCGCAGGTGAGGGGGGGGTGAGGGGCGGTGAGG
Chr1	205743	205804	Motif:(GCC)n		Chr1	1453833	1454037	GGTGGAGCGGGCGAGAGGGCACCCGCAGGTGAGGGGGGGGTGAGGGGCGGTGAGG
Chr1	206009	206093	Motif:GA-rich		Chr1	1454685	1454765	CA
Chr1	206091	206128	Motif:(GGCGT)n		Chr1	1455454	1455632	GTGG
Chr1	206153	206193	Motif:(GCT)n		Chr1	1456096	1456178	TGGGG
Chr1	206316	206375	Motif:(CA)n		Chr1	1456096	1456178	TGGGGTGGGGTGGCGTGGCG
Chr1	206680	206699	Motif:(CGG)n		Chr1	1461708	1461777	CGCCTTCCGCTCCTCCTCCTCCCG
Chr1	206733	206780	Motif:(GGTGGA)n		Chr1	1466992	1467048	CA
Chr1	206805	206836	Motif:(GCG)n		Chr1	1467447	1467514	CCCTCCCTGGGC
Chr1	206873	206920	Motif:GA-rich		Chr1	1467507	1467595	CCCCT
Chr1	206927	206956	Motif:(GCC)n		Chr1	1468619	1468855	CCCCACCCCTCCCA
Chr1	207058	207110	Motif:(AGCCCG)n		Chr1	1477984	1478057	AGGAGCAGCTACTGCTGCAGCCTC
Chr1	207397	207553	Motif:(CAG)n		Chr1	1479513	1479645	CA
Chr1	207571	207620	Motif:(CTGCTACTG)n		Chr1	1482793	1482909	TGTG
Chr1	207891	207927	Motif:(GCCGCA)n		Chr1	1482794	1482909	GTGCGTGTGTGTGTGTGTGTGTGC
Chr1	208018	208053	Motif:(CCA)n		Chr1	1488461	1488563	ACCC
Chr1	208334	208373	Motif:(GGC)n		Chr1	1490991	1491100	CCCCTG
Chr1	208373	208429	Motif:G-rich		Chr1	1491247	1491362	GT
Chr1	208493	208529	Motif:G-rich		Chr1	1491662	1491747	GT
Chr1	208703	208861	Motif:NonLTR-6A_CR		Chr1	1492527	1492639	CCCCCACATGCGGCAGTAGCAGCCCCGCCCCCTGCCCCTCC
Chr1	209143	209183	Motif:(AC)n		Chr1	1492527	1492639	CCCCCACACCTGCGGCAGTAGCAGCCCCGCCCCCTGCCCTCC
Chr1	209573	209611	Motif:(AC)n		Chr1	1493290	1493478	CCCTCCCCCCACCCCTCCA
Chr1	209756	209892	Motif:(AC)n		Chr1	1495493	1495569	ACCCCGCCCCACCACACCCCACCCCGCCCG
Chr1	210132	210235	Motif:(GT)n		Chr1	1497084	1497363	GGTGGGGGGAAGAAGGGGGAGAGGAGGGGGAAGG
Chr1	210457	210539	Motif:Novosib-6_CR		Chr1	1497652	1497811	GGGTG
Chr1	210539	210619	Motif:(GT)n		Chr1	1497660	1497811	TGGGGTGGGGTGGGGTGGGTGGGGTGGGGTGAGGG
Chr1	210775	210816	Motif:(CCCCCT)n		Chr1	1499210	1499270	CA
Chr1	210973	211000	Motif:(GTGCC)n		Chr1	1499493	1499573	CA
Chr1	211265	211320	Motif:G-rich		Chr1	1499567	1499657	CACACACACACCACACCACCACCACCGCCACTCCCC
Chr1	211490	211567	Motif:(CCCCCT)n		Chr1	1499800	1499977	GGGAG
Chr1	211711	211758	Motif:(GGCGGA)n		Chr1	1500864	1500947	AC
Chr1	211825	211863	Motif:(GGAGGA)n		Chr1	1510296	1510360	CA
Chr1	212430	212503	Motif:(TAGCAG)n		Chr1	1514096	1514174	CTACCTGCTAGCACCAGCCATACAGAGTGT
Chr1	213162	213193	Motif:(TGTACG)n		Chr1	1514472	1514561	AC
Chr1	213199	213515	Motif:DNAX1_CR		Chr1	1516926	1517002	AC
Chr1	214452	214535	Motif:(CCTC)n		Chr1	1517384	1517478	TG
Chr1	214635	214662	Motif:(CGC)n		Chr1	1517676	1517736	GGAGGGGCCGGAGGAGGAGGAGGAGGAGGG
Chr1	214749	214822	Motif:GA-rich		Chr1	1519801	1519882	CCAGCCCCAGCCCCAGCTCCGACAAGCCAAGCGCGGGAT
Chr1	215202	215245	Motif:(CATCCC)n		Chr1	1520261	1520348	GCCACTGCTGCTGCTACTGCTACTGCCGCC
Chr1	215366	215416	Motif:(C)n		Chr1	1523425	1523694	TG
Chr1	215532	215559	Motif:(TGCG)n		Chr1	1523745	1523857	CCTC
Chr1	215873	215934	Motif:(CACC)n		Chr1	1526734	1526823	GCCCACTGCTACTGCCGCCTCCTCCGCAC
Chr1	215998	216028	Motif:(GCC)n		Chr1	1526871	1526965	TG
Chr1	216076	216121	Motif:(GCC)n		Chr1	1527217	1527329	TG
Chr1	216198	216215	Motif:(CGG)n		Chr1	1527586	1527700	CA
Chr1	216215	216240	Motif:(GTG)n		Chr1	1528289	1528388	GGAGGGGGGGCAGAGGGAGAAGGTGGGAGGA
Chr1	216240	216261	Motif:(CGG)n		Chr1	1528310	1528398	AGGTGGGAGGAGGAGGGGGGGCAGAGGGAGGAGGTGGG
Chr1	216282	216358	Motif:G-rich		Chr1	1530161	1530251	CTCCCGCCCCCACCTCAC
Chr1	216443	216485	Motif:(GCT)n		Chr1	1532020	1532105	CCCA
Chr1	216590	216696	Motif:(CCG)n		Chr1	1542394	1542490	AC
Chr1	216822	216855	Motif:(AGGGGC)n		Chr1	1548779	1548986	TGTGTG
Chr1	217224	217392	Motif:(GCC)n		Chr1	1555613	1555712	GCC
Chr1	217685	217730	Motif:(CCTCCCG)n		Chr1	1555612	1555718	TGCCGCCGCCGCCGCCGCCGG
Chr1	217730	217807	Motif:(CCG)n		Chr1	1557566	1557624	CAGGGGTTGGGTGGCGTGGGA
Chr1	217880	217944	Motif:(TG)n		Chr1	1559843	1559909	TG
Chr1	218179	218233	Motif:(CTCC)n		Chr1	1562993	1563078	TAGCAGTAGCAGTGGCAGCGTCAGCGTCAAGGTGACAA
Chr1	218397	218455	Motif:(GGTGA)n		Chr1	1564898	1564965	GT
Chr1	218456	218533	Motif:(GTG)n		Chr1	1565129	1565194	CA
Chr1	219119	219165	Motif:(GT)n		Chr1	1571574	1571661	GT
Chr1	219271	219300	Motif:(GCCCT)n		Chr1	1571857	1571968	GT
Chr1	219371	219428	Motif:(CCCTCA)n		Chr1	1573086	1573183	CA
Chr1	219516	219573	Motif:(GGT)n		Chr1	1576129	1576293	GGCAGG
Chr1	219649	219690	Motif:(CA)n		Chr1	1581155	1581243	CCACCTCTCCCACAC
Chr1	219822	219935	Motif:G-rich		Chr1	1584688	1584765	GTGGGTGTGGGTATGGGGACCT
Chr1	219965	220029	Motif:(CCAC)n		Chr1	1591063	1591338	TGGGGGCGG
Chr1	220139	220229	Motif:(GCC)n		Chr1	1591987	1592055	GGCGGCGGCGGCGGCAGTAGCGGC
Chr1	220460	220534	Motif:(GCCCCC)n		Chr1	1596715	1596854	AC
Chr1	220608	220639	Motif:G-rich		Chr1	1603291	1603356	AGC
Chr1	220838	220880	Motif:(CCGCCTG)n		Chr1	1616239	1616859	GCGGCGGCGCCGGACTGGCGCCATACGGTTGCAGCAGCAACAACAGCCGCGCCCTGTGCACCACCGCCGCCGCCGCTACGGCTGCTGCCGCCACCGCCGCCGCCGTCATTCGTGACAGCTGCAAGCCGGCTACGGGCATGTCTGCTTCCGCCGGCAACAACGCCGCAGCGGTGGCAATCGCGAGAAAACTAATGGCCGCTGA
Chr1	221115	221154	Motif:(ACGGC)n		Chr1	1617765	1617842	GGCGGCTGTGGCGGCTGCTCCGGGGCTGT
Chr1	221339	221387	Motif:(TG)n		Chr1	1622343	1622421	CTGCTGCGGTGGCTGCTGCCACTGCGGCTGCTG
Chr1	221559	221608	Motif:(CAGCCC)n		Chr1	1623803	1623940	TG
Chr1	221656	221728	Motif:(AC)n		Chr1	1629297	1629377	CTGCGGCTGCGGCTGCTGCTGCGTCACCCC
Chr1	221836	221867	Motif:(GCG)n		Chr1	1629747	1629851	CCGCCGCGCCTCCTCCCGCGCCGCCTGCCGCTG
Chr1	221930	222067	Motif:(TGTG)n		Chr1	1641277	1641470	CACCCCCT
Chr1	223725	223791	Motif:(CGCTGG)n		Chr1	1646852	1646921	AGCTTCTGCTGGCTCGCCTCC
Chr1	223927	224020	Motif:(CAG)n		Chr1	1652446	1652522	GT
Chr1	224050	224104	Motif:(CACGAC)n		Chr1	1654389	1654545	TGTGTGTGCGTGCG
Chr1	224123	224241	Motif:(ATG)n		Chr1	1654392	1654545	GTGTGTGTGCGTGTGTGTGCGTGC
Chr1	224241	224262	Motif:GA-rich		Chr1	1654392	1654540	GTGTGCGTGC
Chr1	224848	224920	Motif:(GGCAGC)n		Chr1	1655502	1655617	CACCCCCT
Chr1	225260	225290	Motif:(CG)n		Chr1	1661781	1661893	GT
Chr1	225499	225542	Motif:G-rich		Chr1	1679447	1679539	GGAG
Chr1	226366	226458	Motif:(GCCGC)n		Chr1	1680584	1680705	GAAGGGGTGCGGGGGGAGGA
Chr1	226572	226660	Motif:(CGGCAC)n		Chr1	1680992	1681071	CA
Chr1	226829	226922	Motif:(GCAGCA)n		Chr1	1686853	1686927	AC
Chr1	227021	227083	Motif:(GCCCCT)n		Chr1	1688242	1689782	CACGTACACACGCC
Chr1	227242	227320	Motif:(GCC)n		Chr1	1688242	1689766	CACGTAGACACGCCCACGTAGACACGCC
Chr1	229805	229856	Motif:(CA)n		Chr1	1688242	1689782	CACGTAGACACGCCCACGTAGACACGCCCACGTACACACGCC
Chr1	230073	230132	Motif:G-rich		Chr1	1694031	1694138	GT
Chr1	230802	230889	Motif:(CA)n		Chr1	1696614	1696713	CA
Chr1	230929	230952	Motif:(CGC)n		Chr1	1704550	1704640	TAGCTAGGGCGGCGGCCATGGGTATACG
Chr1	231297	231328	Motif:(C)n		Chr1	1704831	1704893	AC
Chr1	231516	231585	Motif:(GCGCAG)n		Chr1	1705639	1705697	GT
Chr1	232355	232383	Motif:(GCG)n		Chr1	1716619	1716684	TGC
Chr1	232498	232540	Motif:G-rich		Chr1	1718905	1718962	AC
Chr1	232556	232594	Motif:(GCGCC)n		Chr1	1719963	1720049	GT
Chr1	232894	232938	Motif:(GGC)n		Chr1	1726452	1726595	TGTGCG
Chr1	232969	233044	Motif:(GGC)n		Chr1	1726457	1726589	GTGTGTGTATGTGCGTGTGCGTGTGCGTGTGCGTGTGTGTGGGTATGT
Chr1	233175	233243	Motif:(CCG)n		Chr1	1754294	1754411	TG
Chr1	233471	233522	Motif:(TG)n		Chr1	1759710	1759801	CCCCTCCACCCCCAGCCGACCTTGAGCTCCTGCCGCCCCCC
Chr1	233808	233864	Motif:(CA)n		Chr1	1763318	1763376	CA
Chr1	234183	234254	Motif:(TG)n		Chr1	1763473	1763523	CA
Chr1	234383	234410	Motif:(AC)n		Chr1	1779223	1779283	AGGAGGAAGAGGAGGAGGAGA
Chr1	234899	234972	Motif:(CTG)n		Chr1	1785481	1785558	CA
Chr1	235093	235159	Motif:GA-rich		Chr1	1793245	1793326	GT
Chr1	235309	235375	Motif:(CCC)n		Chr1	1798524	1798585	CAACAGCAGCAGCAAAACTACCAA
Chr1	235443	235510	Motif:(GCCACT)n		Chr1	1819764	1819855	CCCTCGCCCGCGCCACCCTCCCCTAAGCCACCGTCGCCCGCCCCT
Chr1	235575	235681	Motif:(CCG)n		Chr1	1819764	1822162	CCCTCGCCCGCCCCTCCCTCGCCCGCCCCTCCCTCGCCCGCCCCTCCCTCGCCCGCCCCTCCCTCGCCCGCGCCT
Chr1	235718	235977	Motif:L1-6_CR		Chr1	1819845	1821175	CCCGCCCCTCCTTCC
Chr1	236038	236089	Motif:G-rich		Chr1	1820274	1821433	CCTTCGCCCGCGCCTCCCTCCCCCAAGCCC
Chr1	236214	236351	Motif:(CGC)n		Chr1	1821978	1822159	GCCCCTCCCTCCTCCC
Chr1	236613	236645	Motif:(CACG)n		Chr1	1819866	1822159	CCTCCCTCTCCCGCCCCTCCCTCTCCCGCGCCTCCCTCTCCCGCC
Chr1	236645	236716	Motif:(CA)n		Chr1	1820390	1822165	CCCTCCCTCGCCCGCGCCTCCCTCGCCCGCCCCTCCCTCGCCCGAGCCTCCCTCTCCCGCGCCTCCCTCTCCCGCGCCTCCCTCGCCCGAGCCCCCTTCGCCCGCCCCTCCCTCGCCCGA
Chr1	236827	236852	Motif:(AC)n		Chr1	1825789	1828615	CGGGCGCAGGCCGGCTGCCGGCGTCATAATCCAGGAAACATATGTGACATGTCAGCTGCTATGCACCAGAGGCTCCAGGCCATGTGGTTGTGGGTGCGCCGGAGTGCATGCATGCCTTCATCATTATTTGTGGGCGTGTGGGCGTGCCCGCTGCGGGGCAGCGTGTGTAGCACTCAGTGCCCCGGAGGCTGTGCGGCGCGCCTGACCCGCCCCGCTGTGTCAAGCTACACTAGGTGGCATGCAAACACGGCACTCAGCCCGACATTACTAGCGGTGCCCTGACCACACGGTGGCCGGGCGCCCGGCAGCCCCTCCCGGCGCAGTGCCTATAGACGGGCCCAGCGCCTGTATGGCGGCCCCACAAATGCCCCAACCTGCTTGGACTAGGCGTGTGACCAT…
Chr1	236853	236897	Motif:(GCAC)n		Chr1	1829210	1829307	AC
Chr1	237343	237368	Motif:(GT)n		Chr1	1832040	1832238	AC
Chr1	237585	237687	Motif:(GCC)n		Chr1	1841656	1841737	AC
Chr1	237760	237787	Motif:(TG)n		Chr1	1843325	1843406	AC
Chr1	237787	237795	Motif:(TGCGTG)n		Chr1	1843944	1844013	AC
Chr1	237844	237894	Motif:(TG)n		Chr1	1854166	1854255	CCGGTGACGGAGGCCGCGGCGAGGGCGGAGCAGGCGACGGCGGGC
Chr1	238035	238087	Motif:(CA)n		Chr1	1854690	1874392	GACGGCGGCGCAGGCGACGGGGGCTGGGGCGAAGGCGGGCGCGGCGACGGAGGCCGGGGCGATGGAGGCGCAGGCGACGGCGGCGCAGGCGAAGGCGGAGCAGGCGGCCGAGGG
Chr1	238133	238162	Motif:(GGGGGC)n		Chr1	1854195	1854715	GCAGGCGACGGCGGCTGCGGTGACGGAGGCCGCGGCGAGGGCGGAGCAGGCGACGGAGGGCTCCGAGGGTTGGGCGACGGAGGC
Chr1	238275	238327	Motif:(ACC)n		Chr1	1874643	1874851	GACGGAGGCGCAGGCGAAGGAGGCCGGGGA
Chr1	238334	238417	Motif:(CA)n		Chr1	1874325	1874851	GGCGACGGCGGCGCAGGCGAAGGTGGCCGGGGAGACCGAGGCGCA
Chr1	238417	238492	Motif:L1-3_CR		Chr1	1875964	1876066	ACACGCACGCAC
Chr1	238508	238570	Motif:(GGTG)n		Chr1	1875964	1876068	ACACGCACACACACACACAC
Chr1	238801	238869	Motif:(CCCGCC)n		Chr1	1875984	1876068	CACGCACACA
Chr1	239056	239108	Motif:G-rich		Chr1	1876480	1876564	CA
Chr1	239274	239307	Motif:(CCCA)n		Chr1	1876841	1877028	TTGCCA
Chr1	239359	239423	Motif:(GCC)n		Chr1	1876839	1877051	CGTTGC
Chr1	239534	239599	Motif:(GT)n		Chr1	1876839	1877049	CGTTGCCATTTC
Chr1	239810	239855	Motif:(CCCT)n		Chr1	1877459	1877524	GAG
Chr1	239869	240165	Motif:(CCG)n		Chr1	1880271	1880386	GGGTGC
Chr1	240213	240354	Motif:(GT)n		Chr1	1883555	1883739	G
Chr1	240886	240941	Motif:(CGCCTC)n		Chr1	1883554	1883742	AGGGGG
Chr1	242923	243164	Motif:(CCCCTCC)n		Chr1	1886916	1896090	GGCCTTGTGCAAGAGGGCAGGGCTGGGCGCTGACCTTTGCATGCGGGGCAGGGGCTGGAGCGTGGTCTGGGCATGGGCGGGGTTAGCCACCCATGCCACATCCACACCTTGACCCCTGCCACGACCCCACCCGACGGAAACACCCGGCCATACTGCATGCCCGTCCATATGGCATATAGACAC
Chr1	243294	243393	Motif:(GCG)n		Chr1	1909472	1909532	TG
Chr1	243555	243620	Motif:G-rich		Chr1	1910716	1910921	CCCCTGCC
Chr1	244140	244171	Motif:(GCG)n		Chr1	1911098	1911196	GTGGGCGGGGCACAGGTGGGGGCGGCTGGGGTACAGGTGGGGCGTGG
Chr1	244180	244361	Motif:(CGG)n		Chr1	1911308	1911475	GCCCTCCCCT
Chr1	244411	244587	Motif:GA-rich		Chr1	1911308	1911475	GCCCTCCCCTGCCCTCCTCTGCCCTCCCCTGCCCTCCCCTGCCCTCCCCTGCCCTCCTCTCT
Chr1	245324	245365	Motif:G-rich		Chr1	1913357	1913526	GCGCACCGGCTCCCCACCACAGGCGCACGCACCCTCCCCTTCTCTCTCAACGAGCCAAGCTAAAGGCCCTCCCCCTCTCATGCCCACTTAGAA
Chr1	245742	245806	Motif:(CCAC)n		Chr1	1914090	1914178	CCTG
Chr1	246042	246149	Motif:(GGAG)n		Chr1	1914833	1915023	GTGGGGGCGGTGC
Chr1	246230	246309	Motif:(CA)n		Chr1	1915496	1915699	ACACACAC
Chr1	246481	246627	Motif:G-rich		Chr1	1915496	1915700	ACACACACCAC
Chr1	246741	246809	Motif:(CCCACAC)n		Chr1	1915496	1915699	ACACACACACACAC
Chr1	246955	247018	Motif:(GCTGCT)n		Chr1	1915803	1915884	GGGGTGGGCAACCTGAGGGGCCTGGAGCAGGGTGCG
Chr1	247105	247151	Motif:(GCGAGG)n		Chr1	1916725	1916817	CAGGCGCGGTAGCTCAGGCGCGGTAGCAGCGCCGCCGCCGCCGCCA
Chr1	247190	247214	Motif:(ATGT)n		Chr1	1923416	1923855	GTGT
Chr1	247643	247676	Motif:GA-rich		Chr1	1939853	1940101	GGGAGGGGAGGGAGGAGGGGAGGGGAG
Chr1	247807	247846	Motif:(GGCGGT)n		Chr1	1939853	1940070	GGGAG
Chr1	248185	248278	Motif:(AC)n		Chr1	1942385	1942675	CCCTACCTG
Chr1	249811	249886	Motif:(GGC)n		Chr1	1945438	1945579	GT
Chr1	249971	250012	Motif:(GCC)n		Chr1	1947601	1947686	TGTGTGTGTGTGTATGTGTGTGTGGTGTA
Chr1	250542	250583	Motif:(GCAACT)n		Chr1	1948870	1948999	CA
Chr1	251898	252057	Motif:(GT)n		Chr1	1949054	1949112	ACACCGCCA
Chr1	253373	253527	Motif:(CGC)n		Chr1	1949407	1949665	CCCACCCCAAACCCACCCGCCCGCCCACCACCCCCCCTGCCCCCACCTTGGGCGCCCCCCCCCCCAC
Chr1	253544	253576	Motif:GA-rich		Chr1	1949488	1949595	CGCCCGCCCACCACCCCCCTCTGCCCCCACCTTGGG
Chr1	253589	253633	Motif:(GGTGCAGG)n		Chr1	1949407	1949665	CCCACCCCAAACCCACCCCACCCACCCCTCCCCCTGCCCCCACCTTGGGCGCCCCCCCCCCCCACCCCACCCCAAACCCACCCGCCCGCCCACCACCCCCCCTGCCCCCACCTTGGGCGCCCCCCCCCCCC
Chr1	253855	253893	Motif:(CCGCGC)n		Chr1	1950482	1950553	GT
Chr1	253894	253944	Motif:(CCG)n		Chr1	1951072	1951178	GT
Chr1	254023	254070	Motif:(CCG)n		Chr1	1951284	1951378	CCCTCCCCTCTCCTCCCTCTCCT
Chr1	254093	254141	Motif:(CGC)n		Chr1	1951585	1951661	GT
Chr1	254127	254189	Motif:(GCG)n		Chr1	1955218	1955309	CA
Chr1	254203	254256	Motif:(GT)n		Chr1	1955735	1955839	AC
Chr1	254496	254620	Motif:(GCC)n		Chr1	1956302	1956358	GTGTCTGAGTGTCTTGTATGTGCTGTGT
Chr1	254624	254700	Motif:(GTGGT)n		Chr1	1959503	1959602	GGTG
Chr1	255080	255113	Motif:(CTG)n		Chr1	1960036	1960091	CA
Chr1	255406	255481	Motif:(TG)n		Chr1	1961114	1961199	ACAAGGACGAGGGGTACGGAGGAAGCAAGTGAGTATAGCG
Chr1	255578	255617	Motif:(CCCCACA)n		Chr1	1961238	1961306	ATGATGTGGGATGGTGTGGGACGGTGTGGG
Chr1	255683	255739	Motif:(CCTC)n		Chr1	1968207	1968345	CA
Chr1	255866	255943	Motif:(GT)n		Chr1	1968231	1968342	CACACACACACACACACACAGACACAGACAACCCCCCTACACA
Chr1	255974	256060	Motif:(GT)n		Chr1	1969214	1969290	GTTAGCCCCACACCGCCACGCAACGCGCCTGCACGTA
Chr1	256458	256500	Motif:(GCTGGA)n		Chr1	1971024	1971095	AC
Chr1	256673	256723	Motif:(CCG)n		Chr1	1971405	1971522	GTGT
Chr1	258613	258719	Motif:NonLTR-1_CR		Chr1	1971410	1971504	TGTGTGTGTGTGTGTGTGTGTGTTTGTTTGTTTGTT
Chr1	258800	258856	Motif:(GGC)n		Chr1	1971414	1971522	TGTGTGTGTGTGTGTGTGTTTGTTTGTTTGTT
Chr1	259316	259355	Motif:G-rich		Chr1	1972066	1972272	TG
Chr1	259355	259371	Motif:(GGCG)n		Chr1	1973077	1973159	GT
Chr1	259549	259629	Motif:(CGCCGC)n		Chr1	1973577	1973661	GGGGGAGAGGGCTGTGGGGGTGGGGGGC
Chr1	259733	259758	Motif:(G)n		Chr1	1974416	1974487	GT
Chr1	260187	260220	Motif:(GGGGTT)n		Chr1	1976508	1976659	GGCGGTGGGCGACAGCCTGGAGGCAGAGCCCTAGGGAG
Chr1	260310	260336	Motif:(CCCA)n		Chr1	1976635	1976684	AGCCTGGAGGCAGAGCCCTAGGGAG
Chr1	260532	260572	Motif:(CA)n		Chr1	1977723	1977828	CGCAGTCCACCAGCACGTATGA
Chr1	260655	260694	Motif:(CACCCC)n		Chr1	1978797	1978976	CCCCT
Chr1	260910	260954	Motif:G-rich		Chr1	1980080	1980268	CCCTCACCCACCCACCCCACCCCTCACCCCACCCCCAACCCCCTCACCCACTCCCTCACCCACCCACCCA
Chr1	261206	261257	Motif:(CA)n		Chr1	1981921	1982049	CCTCC
Chr1	262242	262315	Motif:(GGC)n		Chr1	1983361	1983520	CACACA
Chr1	262378	262543	Motif:(AGGG)n		Chr1	1983361	1983520	CACACACACACACA
Chr1	262676	262738	Motif:(CCCTC)n		Chr1	1984982	1985091	CCAC
Chr1	262738	262769	Motif:(C)n		Chr1	1984982	1985091	CCACCCACCCACCCACCCAACCACGCACCCACCCACCACACCCAC
Chr1	262861	262920	Motif:(GGC)n		Chr1	1985025	1985122	CACCCACCCACCCACCCACCCACCCCCACCCCCACCCCACCCA
Chr1	263115	263173	Motif:(CCTC)n		Chr1	1985800	1985860	GTGGGGTGTGGGT
Chr1	263235	263367	Motif:(GGC)n		Chr1	1985800	1985885	GTGGGGT
Chr1	264448	264483	Motif:G-rich		Chr1	1985800	1985885	GTGGGGTGTGGGTGTGGGGT
Chr1	265328	265374	Motif:(CCCT)n		Chr1	1990920	1990970	TG
Chr1	265392	265444	Motif:(CCGC)n		Chr1	1991514	1991570	CCACGC
Chr1	265935	265972	Motif:(CCAA)n		Chr1	1999008	1999119	GT
Chr1	266088	266244	Motif:G-rich		Chr1	2001431	2001519	AGGGGGTGGAGGGGGGGGGATGGGGTGGAGGGGTGTTC
Chr1	266424	266520	Motif:(CCCCT)n		Chr1	2004072	2004157	GGGGC
Chr1	266604	266703	Motif:GA-rich		Chr1	2012479	2012537	CCGCCTTTGCAGCGC
Chr1	266815	266857	Motif:G-rich		Chr1	2013273	2013344	AC
Chr1	267517	267555	Motif:(C)n		Chr1	2013848	2013982	CTGCATCGCATACACTGTCTTTGCGCAACGTTTTCCTTGTGCTCTTTAACACACACACACACACACA
Chr1	267668	267731	Motif:G-rich		Chr1	2018107	2018195	CCAGCAGCAACTCAGCTGTGGATCTTGATCTCCTCCTCGC
Chr1	267890	267944	Motif:(CCCC)n		Chr1	2019464	2019531	CCTCCTCCCCCTCCTCCTCCCTCCCTCCT
Chr1	268080	268157	Motif:G-rich		Chr1	2022223	2022347	CCTCCC
Chr1	268159	268200	Motif:(GT)n		Chr1	2025272	2025389	CCCCCTCCCCCGCTAC
Chr1	268384	268509	Motif:(CCCCT)n		Chr1	2025272	2025389	CCCCCTCCCCCGCTACCCCCCTCCCCCGCTACCCCCCTCCCCCGCA
Chr1	268681	268713	Motif:G-rich		Chr1	2025272	2025389	CCCCCCCCCCGCTA
Chr1	269477	269503	Motif:(GCGCCC)n		Chr1	2036121	2036201	GT
Chr1	269874	270046	Motif:Helitron-1N1_CRe		Chr1	2036513	2036669	GTGT
Chr1	270119	270170	Motif:(CCCCCGC)n		Chr1	2045264	2045322	CGGTACGGCCA
Chr1	270217	270303	Motif:(CCTCCC)n		Chr1	2047953	2048016	GT
Chr1	270363	270403	Motif:(CGG)n		Chr1	2050141	2050235	GGGTGGGTGGGCGGGTTGGGTTGGGTGGGGTGTAATGGGT
Chr1	270456	270515	Motif:GA-rich		Chr1	2050935	2051039	GT
Chr1	270641	270673	Motif:(ACATAC)n		Chr1	2053399	2053677	AC
Chr1	270680	270738	Motif:NonLTR-6A_CR		Chr1	2054182	2054320	GTGGGGCCGG
Chr1	270817	270898	Motif:(GGC)n		Chr1	2054182	2054320	GTGGGGCCAGGGTGGGGCCCGG
Chr1	270949	271030	Motif:GA-rich		Chr1	2054204	2054320	GGGTGGGGCCAGGGTGGGGCCCGGGTGGGGACA
Chr1	271090	271118	Motif:(TG)n		Chr1	2054217	2054320	GTGGGGACCGGGTGGGGGCAGGGTGGGGGCCGGGTGGGGACCGG
Chr1	271134	271190	Motif:(GGC)n		Chr1	2054872	2054935	ACCCCTATCCCACTCGAACCAA
Chr1	271229	271261	Motif:(TGTGT)n		Chr1	2055109	2055181	TGGCG
Chr1	272909	272948	Motif:(CCCACA)n		Chr1	2077150	2077232	GGCAGCGGCTGTCACAGGACAGAGGTG
Chr1	273001	273024	Motif:(TG)n		Chr1	2091259	2091317	CCGCGCCCGCCGCGCCCGCCGCGCCCGCCA
Chr1	273081	273110	Motif:(GT)n		Chr1	2101773	2101983	CGCCGCCCCCGCCGCGGCCTCCTGGGTGCGGCCGGCGGCACCTGCCACCGCGTCCTTGACCGCCGT
Chr1	273264	273352	Motif:(CTACTG)n		Chr1	2101744	2102020	GCGCCCTTCACGCCCTCACCCGCCTTGTGCGCCGCCCCCGCCGCGGCCTCCTGGGTGCGGCCGGCGGCACCTGCCACCGCGTCCTTGACCGCCGTCGCCGCGCCCGCCACCTTCGCCGCCGCCGCGCCGCCG
Chr1	273653	273714	Motif:(CTG)n		Chr1	2106106	2106215	CCT
Chr1	274397	274462	Motif:G-rich		Chr1	2111183	2111255	TGTGTGTGTGCGTGCGTGTGTGTGTGTG
Chr1	274438	274466	Motif:(GCGGT)n		Chr1	2128620	2128672	CA
Chr1	274735	274788	Motif:(CGGCAG)n		Chr1	2130228	2130304	TGCTGGTGCGGG
Chr1	275172	275273	Motif:(GGTGGA)n		Chr1	2130228	2130304	TGCTGG
Chr1	275317	275382	Motif:(GGCAGGT)n		Chr1	2139630	2139686	GCCTCCGCCTCCGCCTCCGCC
Chr1	276204	276222	Motif:(C)n		Chr1	2145596	2145785	AGCCGC
Chr1	277510	277556	Motif:(CGC)n		Chr1	2149603	2149687	GCAGGGGCCGCAGGCGCCGCCGGAGCAGACACAGCAGCAGCA
Chr1	277693	277723	Motif:(AGCC)n		Chr1	2150553	2150638	AGCAGGAGGCGCCGGAAGCATTGC
Chr1	277723	277774	Motif:(CCCACTGAGC)n		Chr1	2151314	2151398	CCGCTGCCGCTGCCGCAGCCACACCCGCAGCCGCGG
Chr1	277774	277816	Motif:(AGCC)n		Chr1	2152582	2152655	GCA
Chr1	278058	278184	Motif:Helitron-1N2_CRe		Chr1	2163945	2164069	GGGA
Chr1	278863	278908	Motif:(TGGGGG)n		Chr1	2164539	2164611	TGCTACTGCCGCCCACGGACACACGTG
Chr1	281328	281431	Motif:(GGC)n		Chr1	2166628	2166687	GGCAGGTGCAGCCGTACGGCATTTGT
Chr1	282369	282423	Motif:(TGCCCC)n		Chr1	2168848	2168951	CA
Chr1	283077	283235	Motif:(CGG)n		Chr1	2174863	2174927	CGGCCCACCACCCCGGCCCCCACCCCCGGCCCC
Chr1	283388	283433	Motif:(CCCCT)n		Chr1	2175882	2175958	GT
Chr1	283524	283554	Motif:(GGTGG)n		Chr1	2176350	2176416	AC
Chr1	283626	283654	Motif:(ACCAA)n		Chr1	2182914	2183025	TGCCGTGTTCATAAAAGTTGCACGCACGGCACGAATGAGGGTTAAC
Chr1	283841	283865	Motif:(C)n		Chr1	2209788	2209878	GGGGCGGCAGGTTTGGCGGCGCCGGCGGCGGCAGGGGGCA
Chr1	283939	284034	Motif:GA-rich		Chr1	2215687	2215911	TGGTGGTGGTGG
Chr1	284237	284279	Motif:(CCCCG)n		Chr1	2221111	2221229	AAGGAGGCGGCGGCA
Chr1	284370	284431	Motif:G-rich		Chr1	2221102	2221228	GCAGCAGCAAAGGAGGCCGCAGCAAAGCAGGCGGCGGAAAAGGAG
Chr1	284435	284464	Motif:(GGTGA)n		Chr1	2221102	2221226	GCAGCAGCCAAGGAGGCGGCAGCAAAGGAG
Chr1	284775	284865	Motif:(GGCCG)n		Chr1	2231424	2231489	GGATGAGGATGACGACGACGGCGATGAGGATGA
Chr1	285026	285074	Motif:(TG)n		Chr1	2263525	2263666	GGCGGG
Chr1	285650	285710	Motif:(GCG)n		Chr1	2284115	2284210	GTGT
Chr1	285822	285856	Motif:(C)n		Chr1	2302678	2302731	CA
Chr1	286009	286050	Motif:(GT)n		Chr1	2308762	2308820	CAGGTCAGGCGGGGCCAGCAGGGGT
Chr1	286050	286070	Motif:(CGTGTG)n		Chr1	2322398	2322500	GGGGT
Chr1	286128	286208	Motif:(CA)n		Chr1	2322842	2322928	AC
Chr1	286212	286249	Motif:(C)n		Chr1	2325666	2325720	CA
Chr1	286778	286807	Motif:G-rich		Chr1	2325910	2325972	CACACG
Chr1	286844	286873	Motif:G-rich		Chr1	2331210	2331270	TG
Chr1	286908	286951	Motif:GA-rich		Chr1	2344999	2345074	GGTGGAGGCGGCGGCCGG
Chr1	287243	287304	Motif:(CCGC)n		Chr1	2344999	2345074	GGTGGAGGCGGCGACCGGGGTGGAGGCGGCGGCCTG
Chr1	287367	287429	Motif:(CGC)n		Chr1	2357761	2357837	TGAACCCCGCAACCACCCCTTCTCC
Chr1	287429	287459	Motif:(CCG)n		Chr1	2358831	2358943	TG
Chr1	287459	287489	Motif:(CGC)n		Chr1	2358820	2358956	GTGTGTCTGCTTGTGCGTGTGTGTGTGT
Chr1	287541	287569	Motif:(CGG)n		Chr1	2373921	2374268	TGCCCC
Chr1	287842	287864	Motif:(GGGA)n		Chr1	2374703	2374772	CTGCCC
Chr1	288129	288158	Motif:(C)n		Chr1	2375876	2375956	TGATAATTGTTCGCCCATGCAAGTCCGTCTCTTTTAATTA
Chr1	288243	288284	Motif:(TCCC)n		Chr1	2378537	2378661	AGGGCTTCATGTGCTTCGCCGCGTAAGCGGCGGTTGCGCGAAC
Chr1	288478	288522	Motif:(GT)n		Chr1	2386157	2386217	TTGCTGCTGCATCTGGTGCATCTGCTG
Chr1	288564	288621	Motif:G-rich		Chr1	2406850	2406920	AC
Chr1	288718	288759	Motif:(CCTG)n		Chr1	2412779	2412962	AGGGG
Chr1	288829	288920	Motif:(GGTGG)n		Chr1	2413583	2413662	AACAC
Chr1	289060	289118	Motif:(CACTCC)n		Chr1	2425535	2425988	GGGCTGGCACGGGCGCCGAACCGGAGCCTGGGGCGGCGCCGGGCGGCGGCCCTGCTGCCGCTGAGGCCGGCGGCG
Chr1	289150	289194	Motif:(CGC)n		Chr1	2438919	2438993	GT
Chr1	289264	289335	Motif:G-rich		Chr1	2441944	2442004	TGGGTGAGTGGTGGGTGGG
Chr1	289561	289614	Motif:(CTCC)n		Chr1	2471814	2471928	AC
Chr1	289774	289818	Motif:G-rich		Chr1	2473760	2473947	AC
Chr1	289826	289879	Motif:(GCG)n		Chr1	2477682	2477866	GAGGCGAAAGCAGCAGCAGAGGCAAAGGCGGCAGCAGAGGCAAAAGCAGCTGCAGAAGCCAAGGCAGCGGCC
Chr1	290232	290264	Motif:(GCCT)n		Chr1	2489296	2489457	GGCTCAGTGG
Chr1	290426	290500	Motif:G-rich		Chr1	2489296	2489367	GGCTCAGTCGTGGGCACAGTGG
Chr1	291200	291243	Motif:G-rich		Chr1	2489656	2489842	CGGCAG
Chr1	291557	291624	Motif:(AC)n		Chr1	2533982	2534039	GT
Chr1	291730	291846	Motif:(GGC)n		Chr1	2534071	2534139	GT
Chr1	291860	291898	Motif:(GGCGCG)n		Chr1	2585263	2585381	TGACATGGGCTATTGAGCCGCCATGGCACCAGCTTTGCCCCCTCGCGCTGCTGCCCCCCAACG
Chr1	293082	293165	Motif:(GT)n		Chr1	2592380	2592460	CGCCGCCGCAGCCGCAGCCGGAGCCGCAGCCGAAGG
Chr1	293397	293433	Motif:(GT)n		Chr1	2633115	2633207	GTTGGTGTGTGTGTGT
Chr1	293937	299209	Motif:NonLTR-5_CR		Chr1	2639671	2639776	CCCTACCTGGCCCGGCCAAATTCCTGACATACCCCCGCCGAATC
Chr1	300613	300712	Motif:Novosib-6_CR		Chr1	2641248	2641313	GCC
Chr1	301307	301332	Motif:(GCA)n		Chr1	2648506	2648564	ACATTCGGACCTGCGTGTATATGTCAC
Chr1	301797	301856	Motif:(TGG)n		Chr1	2649167	2649258	CTGGGTTTGAGAGAAGCAAGGGTGGACATCCC
Chr1	301903	301986	Motif:(CCGCAG)n		Chr1	2650320	2650402	GCT
Chr1	302019	302057	Motif:(GCG)n		Chr1	2652011	2652139	CACACAGCCAGCCGCACACAC
Chr1	302040	302099	Motif:(GCTGCA)n		Chr1	2652011	2652140	CACACAGCCAGCGCGCACACACCACACAGCCAGCCGGCACAGAC
Chr1	302350	302430	Motif:(GCC)n		Chr1	2680824	2681183	CCCCTCCCCCTTCCTCCCCCTCCCCCTCCCCTTCCCCCTC
Chr1	302472	302508	Motif:(CGCCGCC)n		Chr1	2680824	2681183	CCCCTCCCCCTC
Chr1	302569	302607	Motif:(CGC)n		Chr1	2680824	2681192	CCCCTCCCCCTCCCCCT
Chr1	302729	302773	Motif:(TGG)n		Chr1	2680931	2681183	TCCCCC
Chr1	303371	303487	Motif:GA-rich		Chr1	2681544	2681610	CCACTGCAGCCCCCCC
Chr1	303932	304001	Motif:(GTGG)n		Chr1	2681553	2681610	CCCCCCCCACTGCAGCC
Chr1	304611	304651	Motif:(CCACCAC)n		Chr1	2681544	2681610	CCACTACAGCCCCCCCCACTGCAGCCCCCCCC
Chr1	304884	304982	Motif:(GCC)n		Chr1	2686750	2686835	GCCACC
Chr1	305036	305094	Motif:(CGT)n		Chr1	2689804	2689856	GTGGGTGCA
Chr1	305308	305349	Motif:(GCGTTG)n		Chr1	2690704	2690766	TG
Chr1	305349	305377	Motif:(GTT)n		Chr1	2691223	2691342	CCCT
Chr1	305539	305568	Motif:(CA)n		Chr1	2716949	2717020	TGC
Chr1	305698	305742	Motif:(GCG)n		Chr1	2718989	2719208	GCTGCTGCCGCCTCGGCCTCAGCC
Chr1	305744	305791	Motif:(CGCCGC)n		Chr1	2718985	2719206	AGCTGCTGCTGCCGCCTCAGCCTCAGCTGCTGCTGCCGCCTCGGCCTC
Chr1	305874	305908	Motif:G-rich		Chr1	2746935	2747058	GGTGGTGGGGTTGG
Chr1	305987	306108	Motif:(CTCC)n		Chr1	2746929	2747058	GGTGGTGGGGTTGGGGTGGTGGGGTTGGAGTTGG
Chr1	306341	306375	Motif:G-rich		Chr1	2748451	2748509	GCGGCTGTAGCAGCGGCCGAC
Chr1	306603	306648	Motif:(ACCACC)n		Chr1	2751306	2751367	CA
Chr1	306743	306839	Motif:(GCG)n		Chr1	2752018	2752172	CACCCA
Chr1	307701	307760	Motif:G-rich		Chr1	2752013	2752158	CCACCCACAC
Chr1	308464	308569	Motif:(GCC)n		Chr1	2752014	2752158	CACCCACCCACACCCA
Chr1	308651	308702	Motif:G-rich		Chr1	2752018	2752176	CACCCACACCCACACCACCCA
Chr1	308920	308949	Motif:(CCG)n		Chr1	2753488	2753564	CA
Chr1	308959	308995	Motif:(CCCGCCG)n		Chr1	2757974	2758116	GCCAATGGTGGAGGGCGCCGGGGCGGCGGAGGGCGCCGGGGTGACGGAGGGCGCCGAGGTGACAGAGGGC
Chr1	308995	309001	Motif:(GCC)n		Chr1	2758018	2758138	CGGAGGGCGCCGGGGTGACAGGGGGCGCCAATGGTGGAGGGCGCCGGGGCGG
Chr1	309274	309350	Motif:(ACCCC)n		Chr1	2757983	2758138	GGAGGGCGCCGGGGTGAC
Chr1	309821	309850	Motif:(GCAC)n		Chr1	2758527	2758783	ACCGCC
Chr1	310018	310051	Motif:(GGC)n		Chr1	2760474	2760628	GGTGATGTGACGGTGATG
Chr1	311394	311448	Motif:(GT)n		Chr1	2761638	2761696	AGCAGCAGCAGG
Chr1	311459	311646	Motif:(GCGTGT)n		Chr1	2763881	2763951	AC
Chr1	311760	312037	Motif:(GT)n		Chr1	2768673	2768792	GT
Chr1	312038	312606	Motif:L1-3_CR		Chr1	2779974	2780076	TG
Chr1	312606	312660	Motif:(CGCTGG)n		Chr1	2784430	2784497	GT
Chr1	312660	313063	Motif:L1-3_CR		Chr1	2785020	2785078	CA
Chr1	312864	312910	Motif:Novosib-6_CR		Chr1	2785431	2785495	GT
Chr1	312910	313093	Motif:(CA)n		Chr1	2785944	2786031	CA
Chr1	313092	313158	Motif:NonLTR-6A_CR		Chr1	2795235	2795284	CGGCAGCGGCAATGGCTGTGTTGC
Chr1	313144	313847	Motif:L1-3_CR		Chr1	2799507	2799607	TGGTACTGCTGC
Chr1	313847	313932	Motif:(TG)n		Chr1	2799516	2799610	TGCTGGTACTGCTGG
Chr1	313939	314006	Motif:Novosib-6_CR		Chr1	2803057	2803159	TG
Chr1	314045	314207	Motif:L1-3_CR		Chr1	2805121	2805206	TG
Chr1	314574	314622	Motif:(CCACAC)n		Chr1	2805427	2805510	GCCCACCCCGCCAGCTCCTCCA
Chr1	316169	316206	Motif:(GCTGTT)n		Chr1	2805939	2806038	GCCCCGCCGCCCCCGCCACACACCCTGTACGGCGATCTCCCA
Chr1	319574	319641	Motif:Novosib-6_CR		Chr1	2827314	2827389	GGGCAG
Chr1	319582	319730	Motif:(CACG)n		Chr1	2827314	2827389	GGGCAGGGGCAG
Chr1	320582	320622	Motif:(C)n		Chr1	2862294	2862414	GCGCCCCCGCGGCCCTGCGCCGAGCCGCCAGCGGCAGACGGCCGCGAGCA
Chr1	324687	324718	Motif:(CTG)n		Chr1	2865992	2866125	AAGCTCAGCGGCAGCGCGACCGCCAACAGCGGCTGTCCCCCGAGGCGCGGTTGGCTGAGCTTGACTCAC
Chr1	324916	329623	Motif:(AGGGGC)n		Chr1	2866785	2866882	AAGGGCTCTG
Chr1	330716	331366	Motif:DNA-1-7_CR		Chr1	2866790	2866882	CTCTGAAGGGCTCTGAAGCG
Chr1	331687	331722	Motif:(CATATA)n		Chr1	2877205	2877624	GCCGTGGCAGGAGCTGCCTCCGCCACCGCCACGCCCACAGCTGCAGCTGCGCCGCCGCTGGGTACTCGCACCAGCGCCGCGGCG
Chr1	333386	333409	Motif:(CTGA)n		Chr1	2881169	2881272	TGGGAGCAGGACGAAGAGCAAGAGGCATGCATGCATGGAAGGGTGCAGCT
Chr1	334673	334837	Motif:L1-3_CR		Chr1	2928840	2928939	GCCACCGCCACCGCCACCGCCGCCGCCAGGCCCTGCACCGCCACCACC
Chr1	334677	334788	Motif:Novosib-6_CR		Chr1	2932516	2932721	GGCGGT
Chr1	334788	335023	Motif:(CGTG)n		Chr1	2946237	2946381	GGTG
Chr1	335023	335034	Motif:Novosib-6_CR		Chr1	2949448	2949521	GCA
Chr1	336145	336214	Motif:(CCCTGC)n		Chr1	2993643	2993696	GT
Chr1	338119	338136	Motif:(GCTGTT)n		Chr1	2997029	2997101	GGTCCTGGATGGACACCGCGCATCAAGAGCTGCGCTC
Chr1	338136	338189	Motif:(TGG)n		Chr1	3006602	3006708	GT
Chr1	338351	338393	Motif:(GCCCGCC)n		Chr1	3007791	3007888	CGTGTGTAAGGG
Chr1	338380	338449	Motif:(CGG)n		Chr1	3007791	3007888	CGTGTGTATGGGCGTGTGTGAGGG
Chr1	338559	338615	Motif:(GCA)n		Chr1	3007791	3007888	CGTGTGTGAGGGCGTGTGTGAGGGCGTGTGTGAAGG
Chr1	338855	338891	Motif:(TGCGTG)n		Chr1	3025365	3025432	CA
Chr1	339267	339321	Motif:(CCCCGAAC)n		Chr1	3061776	3061857	CGC
Chr1	339767	339807	Motif:(CCG)n		Chr1	3061777	3061857	GCCGCCGCCGCCGCCGCT
Chr1	339807	339833	Motif:(GCTGCC)n		Chr1	3061976	3062126	CCCACTGAGCCCACGACTGAGCCCACGACTGAGCCGTCACCCAGCCATCACCCACTAGCCCCACTGAGCCCACGACTGCGC
Chr1	339833	339911	Motif:(CCG)n		Chr1	3062066	3062144	CCCACTGAGCCCCACTGAGCCGCCACCCAGCCACCCATCA
Chr1	340351	340396	Motif:(GCCC)n		Chr1	3063543	3063819	GCTGCTGTGCGCCCGCGTGCCGCCACGCCCGCGCGCTCGGCTGCCCGCGCGCCCGCGCGACGG
Chr1	341151	341180	Motif:(GGT)n		Chr1	3065109	3065225	AGCATCACTCACACCACTTCGCTCGCCCACCCGCAAACATACCTGGTGGTGCGCCGTG
Chr1	342130	342186	Motif:(CTTGTG)n		Chr1	3072778	3072893	CCGCCGCGCATCTCAGCTGCCACCCGCCCCAATCCAAGTTTGGGAGACCAGTC
Chr1	343548	343591	Motif:(GCTACC)n		Chr1	3072778	3072924	CCGCCGCGCAACTCAGTTGACACCCACCCCAATCTGAGTTTGGGAGACCAGTC
Chr1	343903	343970	Motif:(CCCG)n		Chr1	3075004	3075133	GT
Chr1	344007	344049	Motif:(CCTCA)n		Chr1	3077711	3077770	CAACACCAACACCACCAACACCAACACCAT
Chr1	344210	344251	Motif:(C)n		Chr1	3105475	3106337	CGGCCTGTGCGCCGCAAGCAACGGGCTCCGCGCCCTTGCTTTATGGACAATGGACGGCATACGTGCCCTTATGATA
Chr1	344541	344577	Motif:(CTC)n		Chr1	3116578	3116635	GGCGCAGGTCGCTGCGCTCCAGGCCCAGGT
Chr1	344610	344653	Motif:(CA)n		Chr1	3124633	3124707	GCCAATGCCTCCCACCCTTCCTCGCAAATCCTC
Chr1	346454	346478	Motif:(CTG)n		Chr1	3132032	3132213	CCGCCT
Chr1	347398	347513	Motif:(AC)n		Chr1	3134865	3134929	GGTGGCATG
Chr1	347610	347649	Motif:(GTGT)n		Chr1	3155410	3155723	TCCTCGCCCCACGGCTGCATGGCAGCAGAGAAGGGGCTGGGCAGTGCCGGTGGCAGCTTAAACGGCGGCGAAAGTACTCGCGGGTCGAGCTGCTGCGGCTGCTCATCGGGCCTCCTCGTCTGAGCCCTCT
Chr1	347803	347896	Motif:(CA)n		Chr1	3155410	3155857	TCCTCGCCCCACGGCTGCATGGCAGCAGAGAACGGGGTGGGCAGTGCCGGTGGCAGCTTAAACGGCGGCGAAAGTACTCGCGGGTCGAGCTGCTGCGGCTGCTCTCGATGCCTGCCTCGTCTGAGCCCTCT
Chr1	348146	348193	Motif:G-rich		Chr1	3182079	3182176	TCAGAGTCAGGT
Chr1	348386	348478	Motif:(CCA)n		Chr1	3183331	3183444	TGTGG
Chr1	348601	348703	Motif:(AGC)n		Chr1	3189080	3189161	CA
Chr1	348738	348790	Motif:(GGTGG)n		Chr1	3191382	3191462	CCCACCCCCGCCTCTCCTCCCACCCACCCCA
Chr1	349105	349141	Motif:(GTTTG)n		Chr1	3195159	3196021	CGGCCTGTGCGCCGCAAGCAACGGGCTCCGCGCCCTTGCTTTATGGACAATGGACGGCATACGTGCCCTTATGATA
Chr1	349720	349754	Motif:G-rich		Chr1	3205527	3205638	CCCCTT
Chr1	349790	349841	Motif:G-rich		Chr1	3205963	3206030	TG
Chr1	350078	350095	Motif:(AC)n		Chr1	3207984	3208091	GGAGGGGCGGAGGAGGAGGCGGGGTGGAGGCGGA
Chr1	350169	350231	Motif:(GCGGCGG)n		Chr1	3207993	3208078	GGAGGAGGAGGC
Chr1	350408	350433	Motif:(CCCACC)n		Chr1	3209511	3209650	CCGCCT
Chr1	350433	350510	Motif:(CCCA)n		Chr1	3214071	3214144	TACCTCAGCATCTCTCATCCCTCTCACTCATACCG
Chr1	350633	350731	Motif:(GCG)n		Chr1	3231350	3232196	TGGGGGAGGGGGGCTGTCTGCAACCATCGGCCATACTAGGCCACGGTAACGCCTCGAAACACGGGCTCGCAGATCGGCGCTGGGTGACGCACATTCCCTAATCAGGGGCCTCCTCCTGCCCCGGCGCATCAGCGCCAACTGGCTCGCAGACCGGCTTCTAGAAAGCAGGATAGCTCTCGCGGGGAAACCATCAGAACCCGCCGCACCAGCGTCCGCACCCGTAGAGCAGCGACCTAGGAAGGCCGAGATGGCGCTCGTGCGGGGAAGTTCGGCACAAGTATGTTCAGTGCCTACACAGGTAACGGAGCCGAACCGTTCCTGATGGGTTTCGATCTTACGACCTTGATGTGACTCCGGCACCCAACTCCGGCATCGTGGCGCAAGACCACCCGCGTACAA…
Chr1	350825	350895	Motif:(GT)n		Chr1	3232186	3232293	GGGCGGTTAGCTGATAGAGGTTACATGTGGGACGACAGCCACGGACAAGCCA
Chr1	351077	351109	Motif:(CTG)n		Chr1	3248189	3248255	GTG
Chr1	351206	351261	Motif:(GCA)n		Chr1	3249392	3249480	CA
Chr1	351388	351425	Motif:G-rich		Chr1	3251720	3251906	GTGGCG
Chr1	351415	351452	Motif:(GGGGTC)n		Chr1	3256005	3256083	CA
Chr1	351766	351841	Motif:(CGG)n		Chr1	3265146	3265270	TCCC
Chr1	353904	353990	Motif:(GGC)n		Chr1	3265146	3265270	TCCCTCCCTCCCTCCCTCCCTCCTCCC
Chr1	354006	354025	Motif:(GCA)n		Chr1	3265769	3265829	CTCCCTCTCCCCCTCCCCCTCCCTGCCTCCT
Chr1	354238	354288	Motif:(GGC)n		Chr1	3267173	3267354	TG
Chr1	355770	355899	Motif:(AGC)n		Chr1	3267463	3267874	CACAGCCGCACACA
Chr1	356259	356319	Motif:(GGC)n		Chr1	3269684	3269756	ACCCCCCACACCCCCACCTCCCCACCCCCTACCC
Chr1	356338	356374	Motif:(CGGTG)n		Chr1	3269980	3270042	GGGGAGGGGAGGAGGAGGGGGA
Chr1	358041	358077	Motif:(TCC)n		Chr1	3272649	3272730	CCTCCTCCCCCTCC
Chr1	359236	359292	Motif:(CTG)n		Chr1	3272649	3272722	CCTCCCCCTCTCCCCTCCTCCCCCTCC
Chr1	361042	361156	Motif:G-rich		Chr1	3273009	3273107	CTCCTCCTCCTCCTCCCCTCCCCTCCCCCTC
Chr1	361307	361341	Motif:(CACGAGG)n		Chr1	3273634	3273708	ATGTAACCCCACG
Chr1	361453	361508	Motif:(CA)n		Chr1	3276652	3276788	GT
Chr1	361642	361711	Motif:G-rich		Chr1	3277080	3277144	CGCA
Chr1	361854	361959	Motif:(AC)n		Chr1	3277142	3277233	CA
Chr1	362187	362248	Motif:(GCG)n		Chr1	3284551	3284612	CTGCTACAGCCGCCTGCGCCGACG
Chr1	362643	362675	Motif:(TGCCGG)n		Chr1	3285710	3285765	TGT
Chr1	362673	362693	Motif:(C)n		Chr1	3289162	3289261	AGGCTGCTCTGTCGGCTCTGTGTGTGGGTGGG
Chr1	363609	363654	Motif:(GCT)n		Chr1	3289184	3289265	TGTGGGTGGGAGGCTGCTCTGCCGGCTCTGTGTGTG
Chr1	363858	363883	Motif:(G)n		Chr1	3298651	3298737	CA
Chr1	364139	364181	Motif:(GGCGG)n		Chr1	3299198	3299377	GGGGCGGAGTGGCAGGTGGGCATTGGGGCGCCGGGGCGCC
Chr1	364512	364547	Motif:(GCGGCT)n		Chr1	3300018	3300127	GT
Chr1	364585	364644	Motif:(CGGTGG)n		Chr1	3300358	3300433	GGCGGCGGCCCTTGGGTGGGGGC
Chr1	364644	364781	Motif:(GCGGTG)n		Chr1	3304145	3304217	GT
Chr1	364781	364843	Motif:(CGGTGG)n		Chr1	3308645	3308734	GGGT
Chr1	364896	364943	Motif:G-rich		Chr1	3309403	3309513	GAGGGGGAGGTGCTCATGCCGGTGAGGGAGGCAGGGGAGGGGCAGAGGAGG
Chr1	365060	365100	Motif:(GCC)n		Chr1	3310248	3310327	ACACAC
Chr1	365312	365347	Motif:(GGCGGA)n		Chr1	3310248	3310327	ACACACACAC
Chr1	365601	365669	Motif:(GCCGAG)n		Chr1	3310248	3310327	ACACACACACACACAC
Chr1	365727	365960	Motif:(CTGGTG)n		Chr1	3310500	3310766	GGGGAGGAGGAGGGGGGGAGGGGGTTAACTTTGAAGCGTAAGGAAACAGTCGGGAGGAGGGGGGGAAGGAGGGGGCCTGGAGGAGGGGGGGAGGAGGAGGGTGGCTGAAGGGGGCTGGGGGAGGAGGAGGGGGT
Chr1	365963	366030	Motif:(GGTGTG)n		Chr1	3312015	3312096	AGGGAC
Chr1	366091	366140	Motif:(GGT)n		Chr1	3341067	3341191	GCGGCCGGTGGCTCG
Chr1	366249	366368	Motif:(CTG)n		Chr1	3368238	3368320	CCGCCACCGCCGCCGCCGCCGCGCCGGCCTGCTCCACCA
Chr1	366543	366626	Motif:(CTCCCC)n		Chr1	3369498	3369654	AC
Chr1	366664	366721	Motif:(CAGCGG)n		Chr1	3370508	3370580	CA
Chr1	366978	367027	Motif:(CTGCCC)n		Chr1	3371095	3371168	GT
Chr1	367066	367166	Motif:(GCC)n		Chr1	3374662	3374827	GT
Chr1	367230	367336	Motif:(CTG)n		Chr1	3375638	3375757	GGCGGGGGAGCA
Chr1	367336	367371	Motif:(GCT)n		Chr1	3375626	3375759	GGCGGGGGGAGCA
Chr1	367371	367391	Motif:(CTG)n		Chr1	3395263	3395312	CA
Chr1	368246	368292	Motif:(C)n		Chr1	3395787	3395866	CA
Chr1	368631	368666	Motif:(GCCGCT)n		Chr1	3412820	3412888	AC
Chr1	368852	368931	Motif:G-rich		Chr1	3421291	3421365	TG
Chr1	369150	369202	Motif:(CTCC)n		Chr1	3427897	3428037	AC
Chr1	369357	369387	Motif:G-rich		Chr1	3431425	3431540	GT
Chr1	369466	369614	Motif:(GGC)n		Chr1	3441783	3442007	GTGT
Chr1	369664	369689	Motif:(TG)n		Chr1	3446745	3446861	GCTGGCAAAAGGCTACGATGCCCTTCTTTGCTGCGCATGGAGAAGCCCGGGTGGGGCG
Chr1	369897	369950	Motif:(GCCGCC)n		Chr1	3450619	3450714	CA
Chr1	370098	370107	Motif:(GCGGCG)n		Chr1	3453828	3453908	CCCT
Chr1	370107	370172	Motif:(GCA)n		Chr1	3453819	3453906	CCTCCTCTCCCTCCCTCCCTC
Chr1	370388	370453	Motif:(CCT)n		Chr1	3465211	3465328	AC
Chr1	370497	370594	Motif:(GCA)n		Chr1	3468045	3468146	ATGGGGATGGGAATGGCGATAGGAATGGGC
Chr1	370594	370690	Motif:(CGGCAG)n		Chr1	3474045	3474149	AC
Chr1	370847	370871	Motif:(GGGGT)n		Chr1	3478841	3478900	AC
Chr1	370978	371026	Motif:(GCA)n		Chr1	3519319	3519401	GCTGGGACCGCTAGGGCCAGAGCCGCCGCCACCACT
Chr1	371540	371582	Motif:(CTG)n		Chr1	3519333	3519417	GGCCAGAGCCGCCGCCACCACTGCTGGGGCCGCAC
Chr1	371605	371816	Motif:(CGG)n		Chr1	3519330	3519401	TAGGGCCAGAGCCGCCGCCACCACTGCTGGGGCCGC
Chr1	371880	371926	Motif:(GCC)n		Chr1	3531530	3531738	GGGAGTGAGA
Chr1	371926	371973	Motif:G-rich		Chr1	3532806	3532882	CACA
Chr1	371973	371985	Motif:(GCC)n		Chr1	3532806	3532882	CACACACACA
Chr1	372225	372260	Motif:(CGGAGG)n		Chr1	3535323	3535450	GGACTG
Chr1	372298	372416	Motif:GA-rich		Chr1	3552710	3553204	GT
Chr1	374298	374403	Motif:(CTGC)n		Chr1	3554445	3554958	GTGTGTGTGT
Chr1	376003	376037	Motif:(GCA)n		Chr1	3554445	3554958	GTGTGTGTGTGT
Chr1	381138	381174	Motif:(TG)n		Chr1	3554445	3554958	GTGTGTGTGTGTGTGT
Chr1	381878	381944	Motif:GA-rich		Chr1	3555123	3555231	GCCGCACCTCCGTCTATTGTTGGTGAGACCTCGATTTGGCCCTAAGA
Chr1	382342	382366	Motif:(CCTC)n		Chr1	3555246	3555367	TG
Chr1	382634	382742	Motif:G-rich		Chr1	3556259	3556353	GT
Chr1	382827	382900	Motif:(CA)n		Chr1	3556262	3556353	TGTGTGTGTGTGTGCA
Chr1	382935	382969	Motif:(AACCCCC)n		Chr1	3556259	3556343	GTGTGTGTGTGTGTGTGCATGTGTGTGTGTGTGCAT
Chr1	383745	383783	Motif:(GTGTAC)n		Chr1	3557447	3557618	CCCCGC
Chr1	384559	384846	Motif:L1-3_CR		Chr1	3566193	3566254	GT
Chr1	388979	389180	Motif:(GGGACA)n		Chr1	3566301	3566355	TG
Chr1	390044	390126	Motif:G-rich		Chr1	3571654	3571720	GT
Chr1	390570	390666	Motif:GA-rich		Chr1	3575876	3575954	CTCCC
Chr1	390882	390912	Motif:(C)n		Chr1	3587673	3587736	GCAGCTCTCCGCCTCGGCGCCCGC
Chr1	391506	391555	Motif:(CGG)n		Chr1	3592138	3592781	GCCGCA
Chr1	391618	391670	Motif:(GAGGC)n		Chr1	3593078	3593133	GCT
Chr1	391978	392002	Motif:(GT)n		Chr1	3593807	3594298	CATCCGCCGCCGCTGCCCGCGCCTCCGCTGCCGCCCGCGCCTCAGCTTCTGCGGTAGCACGGGTCTCCGCCTGCGCCGTCCGAG
Chr1	392131	392221	Motif:Novosib-6_CR		Chr1	3596199	3596299	GCCCCATGCCGCCCATGG
Chr1	392387	394642	Motif:(CA)n		Chr1	3596199	3596290	GCCCCATGCCGCCCATGCCGCCAATGCGACCCATGG
Chr1	394922	394975	Motif:(AC)n		Chr1	3597216	3597321	CCCT
Chr1	395182	395239	Motif:G-rich		Chr1	3597498	3597601	CACACACACACATAATTATGTACG
Chr1	395396	395426	Motif:(CCACC)n		Chr1	3597498	3597601	CACACACACACATAATCATGTACGCAAACACACATAATTTTGTACG
Chr1	395486	395493	Motif:(CACG)n		Chr1	3597522	3597623	CACACACACATAATTTTGTACGCACACACACACACAATCACACACA
Chr1	395493	395515	Motif:(CA)n		Chr1	3600794	3600927	CCCTT
Chr1	395515	395527	Motif:(CACG)n		Chr1	3601642	3601718	TGGGGAGGCGGCAGCAGGTGGGGGAGGCAGCAGGT
Chr1	395528	395601	Motif:(GGC)n		Chr1	3602425	3602504	GGT
Chr1	395694	395779	Motif:G-rich		Chr1	3608389	3608456	TGCCTGGAACCCCC
Chr1	396102	396213	Motif:Novosib-6_CR		Chr1	3615516	3615590	CGCCCTGACCCAGGCAGCCAGGCAGGCACTGCGCCGCC
Chr1	396354	396402	Motif:(GCGGCA)n		Chr1	3622548	3622672	CTGCTGCTGCTGCTGCTGCTCATGCTG
Chr1	396402	396438	Motif:(GCG)n		Chr1	3622548	3622674	CTG
Chr1	396438	396444	Motif:(GCGGCA)n		Chr1	3626663	3626771	CA
Chr1	396473	396578	Motif:G-rich		Chr1	3627803	3627888	ACAC
Chr1	396861	396911	Motif:(CCCCCG)n		Chr1	3627803	3627888	ACACAC
Chr1	397146	397228	Motif:(TGGTG)n		Chr1	3627803	3627888	ACACACACAC
Chr1	397228	397256	Motif:G-rich		Chr1	3628709	3628775	CACCACCGCACCACACCACCGCACCACGCCACCA
Chr1	397773	397924	Motif:L1-3_CR		Chr1	3629172	3629246	CA
Chr1	398012	398501	Motif:hAT-N6_CR		Chr1	3630037	3630097	AGGGGGAAATGGGGGAAGGGGGCCATGGGGGA
Chr1	399252	399302	Motif:(CCG)n		Chr1	3630631	3630726	AGGC
Chr1	399439	399528	Motif:(GGTGG)n		Chr1	3632314	3632424	ACACACGCACACAC
Chr1	399750	399802	Motif:(CGCC)n		Chr1	3632314	3632412	AC
Chr1	399873	399918	Motif:(GGGAG)n		Chr1	3632789	3632869	CCCCCCACCCAGCCCACCCTCAACCGCCCACCCACACCCTCAA
Chr1	400175	400207	Motif:(CCCTCC)n		Chr1	3633543	3633742	CACACTCACTCCCCACACCCGCCCAGCCAGCCA
Chr1	400671	400700	Motif:(GT)n		Chr1	3639856	3639946	CCCACCACCTCCCT
Chr1	400764	400793	Motif:NonLTR-6_CR		Chr1	3639805	3639943	CACCACCCACCACCTCCCTCCCACCACCCCTACCACCACCTCC
Chr1	400785	401059	Motif:NonLTR-6_CR		Chr1	3643677	3643776	GGAGGTGGGGGAGGGGGG
Chr1	401060	401134	Motif:(AC)n		Chr1	3643677	3643790	GGAGGTGGG
Chr1	401134	401205	Motif:NonLTR-6_CR		Chr1	3643662	3643764	GGGGAGGTGGGGGAGGAGGTGGGGGAGGTG
Chr1	401205	401315	Motif:(AC)n		Chr1	3645283	3645340	ACACGCACACAAGGCGTACATAA
Chr1	401643	401730	Motif:(CACCC)n		Chr1	3646837	3646913	ACACACACACACACACACATTCTTTGTTTA
Chr1	401875	401909	Motif:(C)n		Chr1	3647817	3647909	CA
Chr1	402195	402239	Motif:(CA)n		Chr1	3649093	3649330	CA
Chr1	402273	402349	Motif:NonLTR-1_CR		Chr1	3651667	3651781	GGA
Chr1	402505	402617	Motif:G-rich		Chr1	3654213	3654337	GGGGAG
Chr1	403000	403024	Motif:G-rich		Chr1	3655339	3655394	ACACACACACACGCTCACCTAA
Chr1	403024	403045	Motif:(GT)n		Chr1	3656723	3656808	CGGGTGCAGGGGGCGGTGCAGGGG
Chr1	403045	403141	Motif:G-rich		Chr1	3656723	3656789	CGGGTGCAGGGGG
Chr1	403673	403771	Motif:(CCCTCC)n		Chr1	3657325	3657455	GAGGG
Chr1	404014	404095	Motif:(GGGGAGGGAG)n		Chr1	3659010	3659167	GGGAG
Chr1	404509	404542	Motif:(GTGG)n		Chr1	3662104	3662194	GAAGGGACAGCTGGGAGGGACACTG
Chr1	405389	405398	Motif:(CCTC)n		Chr1	3668420	3668568	CGCTCCTTCTCG
Chr1	405398	405433	Motif:(TCCCTA)n		Chr1	3670196	3670282	GCCGCTGCCGCCACAGCCTTGGCCTTGGCCCTGTCCGCTGCCGGT
Chr1	405433	405444	Motif:(CCTC)n		Chr1	3670831	3671037	TGGCGCTGGTGCTGGTGCTGGCGC
Chr1	405772	405823	Motif:(GCCA)n		Chr1	3670874	3671039	GGCGCTGGTGCTGGTGCTGGCGCTGGTGCT
Chr1	405825	405901	Motif:(AC)n		Chr1	3670874	3671039	GGCGCTGGTGCT
Chr1	406132	406169	Motif:NonLTR-1_CR		Chr1	3670831	3671039	TGGCGCTGGCGCTGGTGCTGGCGCTGGTGCTGGCGCTGGTGC
Chr1	406437	406470	Motif:(CGCCAG)n		Chr1	3671222	3671303	GCGGTGGTGGTG
Chr1	408215	408299	Motif:(CCCCG)n		Chr1	3677759	3677817	GCCGCCGCCGCCGCT
Chr1	409218	409242	Motif:(AC)n		Chr1	3682177	3682285	GGCGGCAGCGGCGGC
Chr1	409570	409587	Motif:(GCT)n		Chr1	3682204	3682286	GGCGGCGGCAGCGGCGGCGCC
Chr1	409816	409866	Motif:(GT)n		Chr1	3686042	3686154	CTCCTGCTCCTGCCCCTCCGTTCTTG
Chr1	410269	410291	Motif:(GGA)n		Chr1	3686044	3686163	CCTGCTCCTGCCCCTCCTGTTCTTGCTCCTCCGCCTGCTCCTCCGCTG
Chr1	412405	412463	Motif:(CTGCG)n		Chr1	3707479	3707550	GTCAGGTGAGGGGCGGCGGGTTGCAGTGGCA
Chr1	412829	412894	Motif:(GCGTG)n		Chr1	3707983	3708048	GCCCCACCGCCCCACCGTTCCACTGTCCCACC
Chr1	413233	413364	Motif:G-rich		Chr1	3709697	3709753	ACCACCACCACCACCACCACCCA
Chr1	413587	413681	Motif:(CACC)n		Chr1	3709687	3709740	CCACCCAACCACCACCACCACCACCA
Chr1	413681	413695	Motif:(TCCCACC)n		Chr1	3713554	3713635	GCC
Chr1	414225	414313	Motif:G-rich		Chr1	3802762	3802837	CAACAACAGCAGCAGCAGCCACACATGCAA
Chr1	414431	414483	Motif:(CTCCC)n		Chr1	3804694	3804846	CGGCATGGGGCC
Chr1	414686	414741	Motif:(CA)n		Chr1	3804671	3804853	GGCATGGGGCCAGGCACGGGGCCGGCATGGGACCT
Chr1	414754	414779	Motif:(CA)n		Chr1	3815547	3815614	TGGGTCGCTGCGCTCGCTGGGTCGC
Chr1	414806	414834	Motif:(GGTTT)n		Chr1	3815902	3816038	CACAAGGCCAAGATATCGGCGGCCAGGAAGGGCAAGAAGCACACCGCCGCC
Chr1	414842	414878	Motif:(C)n		Chr1	3832463	3832609	GGAGGAGGAGGCGAGGGGGACGGGGGCTA
Chr1	415140	415185	Motif:(GGGGGACT)n		Chr1	3832463	3832609	GGAGAGGGAGGCGAGGGGGACGGGGGCTTCGGAGGAGGAGGCGAGGGAGACGGAGGGCTA
Chr1	415415	415471	Motif:(CC)n		Chr1	3865278	3865361	CACACACGCACGCCTCCAGCAACCTCCCATGACACTGGCCCAT
Chr1	415598	415644	Motif:(GGGGGA)n		Chr1	3870388	3870463	GTGG
Chr1	416333	416374	Motif:(CTGA)n		Chr1	3871822	3871927	AC
Chr1	416892	417000	Motif:Novosib-6_CR		Chr1	3873894	3874141	CTGCGC
Chr1	417787	417814	Motif:G-rich		Chr1	3874708	3874776	GCT
Chr1	417837	417870	Motif:(TGG)n		Chr1	3875140	3875424	AGGAGG
Chr1	418968	419066	Motif:(GTGC)n		Chr1	3875141	3875426	GGAGGAGGAGGAGGAGGAGGGGGAGGAGGAGGG
Chr1	419063	419111	Motif:G-rich		Chr1	3885411	3885685	TATGGCGGTTACGCGCCGCCTCCG
Chr1	419403	419430	Motif:(CACA)n		Chr1	3885424	3885721	CGCCGCCTCCGTATGGTGGTTACGCGC
Chr1	419977	420013	Motif:(CGG)n		Chr1	3885411	3885721	TATGGCGGTTACGCCGCCGCCTCCGTATGGTGGATACGCGCCGCCTCCG
Chr1	420052	420087	Motif:(GGCGCGG)n		Chr1	3928065	3928122	CCCTGCCCCGCCCGACGTCTCACAGGCCC
Chr1	420678	420695	Motif:Gypsy-9-I_CR		Chr1	3937359	3937485	CCCCTCCTCCT
Chr1	420695	420777	Motif:(CAG)n		Chr1	3937372	3937485	CCTCCCCT
Chr1	420857	420882	Motif:(GGT)n		Chr1	3937370	3937483	CCCCTCCTCCTCCCCTCCT
Chr1	420882	420921	Motif:(CTG)n		Chr1	3937359	3937485	CCCCTCCTCCCCTCCTCCCCTCCTCCTCCTCCCCTCCTCCT
Chr1	421098	421162	Motif:(AGC)n		Chr1	3937723	3937797	CAGCGGGGGTCCAGAC
Chr1	421134	421243	Motif:(GCC)n		Chr1	3937928	3938006	CACGCACACA
Chr1	421264	421331	Motif:(GCGGC)n		Chr1	3937933	3938006	ACACACACGCACACACAC
Chr1	423086	423130	Motif:(GCAGCC)n		Chr1	3938437	3938532	CTGCCCCCTGCAGCCC
Chr1	423307	423420	Motif:(GCG)n		Chr1	3938437	3938551	CTGCCCCCTGCGGCCCCTGCCCACTGAAGCCCCTGCCCCCTGCGGCCC
Chr1	423897	423962	Motif:(GCA)n		Chr1	3938441	3938551	CCCCTGAGGCCCCTGCCCCCTGCGGCCCCTGG
Chr1	424064	424262	Motif:(CGG)n		Chr1	3938553	3938617	CTCCTCCC
Chr1	424793	424821	Motif:(GCA)n		Chr1	3939296	3939354	CACCCCACCCTGACGCCCCCATACA
Chr1	425777	430863	Motif:CRTOC1		Chr1	3946480	3946554	TG
Chr1	431500	431525	Motif:(GCT)n		Chr1	3948064	3948127	CCACGGCTACTGCCTCCCACTGCTGCACCCGC
Chr1	431530	431553	Motif:(GTGG)n		Chr1	3952372	3952593	CTGCCTCCTCCCA
Chr1	431866	431935	Motif:(CCCCAC)n		Chr1	3961036	3961173	CCCT
Chr1	431937	431970	Motif:(CCCCT)n		Chr1	3968940	3969003	CTGCATCTGCATCTGCTGCTGCTGCTGCAG
Chr1	432076	432170	Motif:(GTGT)n		Chr1	3970087	3970161	TGC
Chr1	432740	432759	Motif:(GTG)n		Chr1	3976395	3976464	CA
Chr1	432949	432998	Motif:(CC)n		Chr1	3976637	3976687	GCCGCCGCA
Chr1	433440	433514	Motif:(GT)n		Chr1	3979032	3979109	CA
Chr1	433582	433626	Motif:(GGTGCA)n		Chr1	3984438	3984505	GT
Chr1	433718	433756	Motif:(CCCTG)n		Chr1	3998036	3998161	AGGAGCCAGCGAAGG
Chr1	434034	434056	Motif:(G)n		Chr1	3998036	3998161	AGGAGCCAGCAAAGGAGGAGCAGGCGAAGGAGGAGCCAGCTAAGG
Chr1	434084	434106	Motif:(GT)n		Chr1	3998050	3998168	GAGGAGCCAGCTAAGGAGGAGCCGGCGAAGGAGGAGCAAGCAAAGGAGGAGCAGGCGAAG
Chr1	434499	434537	Motif:(CCG)n		Chr1	3998062	3998168	AAGGAGGAGCAGGCG
Chr1	434540	434560	Motif:(GGT)n		Chr1	4010253	4010340	CGGGAACGGAGCGGCTCTTGCTGCGGCTCTTGGAC
Chr1	434687	434746	Motif:G-rich		Chr1	4010935	4011120	GCCGCCACCACCGCCACCGTA
Chr1	434761	434807	Motif:(CAG)n		Chr1	4014398	4014522	GTAGGTGGTGGGCAAAGGCATGGGATGAGGTAGGCCCCTTCTATGGCCAGTGGAGTCAGTT
Chr1	435266	435355	Motif:(CA)n		Chr1	4023313	4024172	CGGCCTGTGCGCCGCAAGCAACGGGCTCCGCGCCCTTGCTTATGGACAATGGACGGCATACGTGCCCTTATGATA
Chr1	435403	435530	Motif:Novosib-6_CR		Chr1	4060447	4060499	GGGACAGCTGGGGAGAGGCAC
Chr1	435572	435662	Motif:(CCG)n		Chr1	4063258	4063359	TCACCCGTGCCCTGCCCTGCCTCCCCA
Chr1	435775	435814	Motif:(CGCAGC)n		Chr1	4065569	4066010	TCCCTACCCACGCTCCGCCCTC
Chr1	435916	435957	Motif:G-rich		Chr1	4085564	4085699	GGGGGCGGAGGGGCGGCGGA
Chr1	435967	436012	Motif:(GGA)n		Chr1	4086590	4086668	TGG
Chr1	436085	436143	Motif:GA-rich		Chr1	4090405	4090470	CCTCACCTCCACCCCT
Chr1	436205	436237	Motif:(GGATCT)n		Chr1	4090725	4090852	GGAGGAGGAGGGAGGAGGAGGGGAGGCAGGA
Chr1	436916	436950	Motif:(CCCCT)n		Chr1	4105135	4105275	AC
Chr1	437149	437269	Motif:(GCG)n		Chr1	4109114	4109209	GTGTGTGTGTGTGTGTGTGTGCCGTCAGTATGTGTGTGTGT
Chr1	437260	437329	Motif:(GCT)n		Chr1	4109535	4109616	CA
Chr1	437396	437431	Motif:(GGTGGT)n		Chr1	4110347	4110452	AC
Chr1	437648	437676	Motif:(CA)n		Chr1	4111720	4111888	GGGAGGGAGGGAAAGGTGGGGA
Chr1	437858	437886	Motif:(AC)n		Chr1	4111782	4111886	GGGAGGGAGAGAGGAAAGGAGGGAATGGCGGGGAGGGAAAGGTGGGAA
Chr1	438311	438370	Motif:(GT)n		Chr1	4116738	4116826	GCGGG
Chr1	438649	438684	Motif:G-rich		Chr1	4118280	4118444	GTG
Chr1	439136	439210	Motif:(CCG)n		Chr1	4118282	4118464	GGTGGTGGTG
Chr1	439248	439315	Motif:(GGC)n		Chr1	4118306	4118488	TGGTGGTGGTGGTGGTGGTGGTGGTGGGTGTGGGGAGTGGTGGTGGGCAGCGGTGA
Chr1	439523	439577	Motif:(GCG)n		Chr1	4130717	4130829	GT
Chr1	439706	439746	Motif:(GGACA)n		Chr1	4130906	4130970	AC
Chr1	440389	440493	Motif:(GGCAGCAGG)n		Chr1	4132583	4132721	CA
Chr1	441305	441338	Motif:(C)n		Chr1	4134085	4134188	GGAGGGGAGGGAGGAGGGGAGGGGAGGGA
Chr1	441451	441528	Motif:(GT)n		Chr1	4135213	4135371	CCCCCT
Chr1	441628	441679	Motif:(AGGCGCG)n		Chr1	4135860	4135936	CCACTCACCTGCCTT
Chr1	441701	441747	Motif:G-rich		Chr1	4135860	4135930	CCACTCACCTGCCCACACTCACCTGCCTT
Chr1	441848	441870	Motif:(CCCA)n		Chr1	4136013	4136122	CCCCCACCCGCTCCCCCACCCCCT
Chr1	441884	441969	Motif:(CGCC)n		Chr1	4136013	4136122	CCCCCACCCGCTCCCCCACCCCTCCCCCACCCCCT
Chr1	442111	442146	Motif:(TG)n		Chr1	4136411	4136528	AC
Chr1	442210	442292	Motif:(CCG)n		Chr1	4141570	4141643	GCAGCAGCAGTAGCGGCAGTAGCAGCACCG
Chr1	442369	442407	Motif:(GCGGT)n		Chr1	4150000	4150057	GAG
Chr1	442976	443040	Motif:(GTGG)n		Chr1	4151978	4152079	CCACCACCACTCCCGCCGCCA
Chr1	443912	444062	Motif:Gypsy-4-LTR_CR		Chr1	4151961	4152076	CACCACCACCACTCCCACCACCACCACTCCCGCTGCCACCGCCACCACTCCCGCCGTCAC
Chr1	445693	445727	Motif:(CTCG)n		Chr1	4155124	4155282	CTCCCTCTCCCTCTCCCCGTCCCTCTACCTCTCTCCCCTCCCCCTTTGGCCCCGAATTTACAGCCCCTCCCT
Chr1	446808	446866	Motif:(CA)n		Chr1	4170670	4170816	GTGGGCGCGAGGTGTGGGGCTGTGGAATTTGGAAT
Chr1	449930	449977	Motif:(GTCGT)n		Chr1	4179365	4179468	CTGCCTCCGTCGGGATTGGTCGCATTGCGGCGG
Chr1	450014	450138	Motif:L1-3_CR		Chr1	4180328	4180415	CTTGTCTTGCAGGTCGGAGGCGGCAGCCTTCAG
Chr1	453090	453135	Motif:(CCGCCG)n		Chr1	4207666	4207770	TG
Chr1	453558	453617	Motif:(GCCGGC)n		Chr1	4209009	4209164	TGCCCC
Chr1	456831	456861	Motif:(TGGAGC)n		Chr1	4209561	4209699	GGCGCCCCCCGCCCACCCGCCCCGCCCCG
Chr1	457034	457127	Motif:(CGC)n		Chr1	4209569	4209681	CCACCCCGCCCCCGCCCCGGGCGCCCCGCCACCA
Chr1	458507	458532	Motif:(GGC)n		Chr1	4211916	4211972	GT
Chr1	458647	458713	Motif:(CGCCCC)n		Chr1	4213298	4213390	TG
Chr1	459795	459965	Motif:(CA)n		Chr1	4214894	4214954	GCCCCCGCCCCACCCCCGCCCCCCGGCCCCA
Chr1	460975	461030	Motif:(TG)n		Chr1	4220885	4220972	GT
Chr1	461104	461236	Motif:(CCGCCT)n		Chr1	4231429	4231632	CAGGGGGGGGTAGTCTCGACTGGGAAAGGCCCCATGTTCTCAAACGAAAGAGCTTGACAAGAGGACTCCAAATTCACTTTCAGAGTTTCAATCAGGGTAGTA
Chr1	461444	461479	Motif:(CAG)n		Chr1	4241195	4241321	GTTTGGGACGGCAGGGATTGGAACCAGGCTTTCAGGGATTGG
Chr1	462629	462680	Motif:(TG)n		Chr1	4242304	4242414	AGTACGGGTGAGGACGGCTGCTGCTA
Chr1	463599	463628	Motif:(TGCC)n		Chr1	4245714	4245814	TGGCGCGCAGGGCGCGCAGCAGAAGCAGGGGGTGACCGG
Chr1	463968	464042	Motif:(CACCGC)n		Chr1	4251792	4251853	GCTGGGGGGGCACCCACAGCCGCC
Chr1	468580	468612	Motif:(CCTC)n		Chr1	4260559	4260780	GGCTGG
Chr1	468912	469326	Motif:Mariner-N6_CR		Chr1	4300924	4301020	CAC
Chr1	472328	472360	Motif:(GTGC)n		Chr1	4309304	4309358	CA
Chr1	476516	476541	Motif:(GAG)n		Chr1	4311969	4312081	TGG
Chr1	476908	476952	Motif:(CGCACA)n		Chr1	4318095	4318233	GGGAGGAGGGAGGGAGGGA
Chr1	477978	478030	Motif:(GCC)n		Chr1	4327885	4327967	CA
Chr1	487577	487599	Motif:(CA)n		Chr1	4335395	4335507	TGC
Chr1	488543	488584	Motif:G-rich		Chr1	4344512	4344592	CACC
Chr1	488792	488857	Motif:(GTGCGT)n		Chr1	4349022	4349075	TG
Chr1	490074	490112	Motif:(CACA)n		Chr1	4351120	4351199	CTCC
Chr1	490112	490121	Motif:(CACG)n		Chr1	4351781	4351917	CACA
Chr1	491772	491813	Motif:(GGC)n		Chr1	4351781	4351917	CACACA
Chr1	492738	492794	Motif:(CAGCAT)n		Chr1	4357738	4361007	CCGCCTTCTTCGGCGCGTGCAAGCCCTCCAGCACCACCTTCACCTTGCCGTACACATCGTCCGGAGCCGCCACAGCGCTGATCACGTGGCACTTGCCCTGCGTAAGGTAGTGGTCCTTCACAGGCAGCGACTGATCCAGGAAGGTGCGGAAGCGCTTGCGAATGGTGTCGGCGTTGTCGTCGCTGCGGCCGCTGGTCTCCCCGCGCTTCAGCAGGCGCTTCTCCATCTCCTCCTCCGGGCAGTCAAAGAACAGCACCGTCTTGCACGGCATGATGCTGCTCTCAAACTGCGCCGCCTGGTCCAGCGCGCGCGGAAAGCCGTCGATGAGGAAGAACTTGCCGCCGCTGGCTATCATGTCCCGCTTCAGCAGGTTGAGCGTGACAGCCACCGGCACGAGCT…
Chr1	495939	495976	Motif:(CCTGC)n		Chr1	4392668	4392784	AC
Chr1	497315	497352	Motif:Helitron-1N1_CRe		Chr1	4419573	4419649	GGAGG
Chr1	498619	498636	Motif:(C)n		Chr1	4462366	4462450	CA
Chr1	501217	501257	Motif:(GTGTAT)n		Chr1	4466352	4466401	ACCC
Chr1	501265	501316	Motif:(TGGTG)n		Chr1	4474903	4474977	CTGAGGGCGCGGGGCT
Chr1	501400	501426	Motif:(CA)n		Chr1	4474903	4474977	CTGAGGGCGCGGGGCTCTGAGGGCGCAGGGCT
Chr1	501459	501526	Motif:(AC)n		Chr1	4477739	4477919	GT
Chr1	501538	501571	Motif:(CTCTTT)n		Chr1	4489078	4489204	CCCTG
Chr1	501579	501766	Motif:NonLTR-6_CR		Chr1	4501909	4502407	GGTGGCAGCGCCGCCCGCAGCCGCCATGAGGCAGCGCGGTCGGCAGCCGCCGGA
Chr1	501977	502007	Motif:(AC)n		Chr1	4501909	4502407	GGTGGCAGCGCCGCCCGCAGCCGCCGTGAGGCAGCGCGGTCGGCAGCCGCCGAGGTGGCAGCGCCGCCCGCAGCCGCCAAGAGGCAGCGCGGTCGGCAGCCGCCGGAGGTGGCAGCGCCGCCCGCAGCCGCCATGAGGCAGCGCGGCCAGCAGCCGCCCGAGATGGCAGCACCGCCCGCAGCCGCCATGAGGCAGCGCGGTCGGAGCCGCGA
Chr1	502048	502105	Motif:(GCC)n		Chr1	4501909	4502407	GGTGGCAGCGCCGCCCGCAGCCGCCATGAGGCAGCGCGGTCGGCAGCCGCCGAGGTGGCAGCGCCGCCCGCAGCCGCCATGAGGCAGCGCGGTCGGCAGCCGCCGAGGTGGCAGCGCCGCCCGCAGCCGCCATGAGGCAGCGCGGTCGGCAGCCGCCGGA
Chr1	502119	502184	Motif:(GGCGTT)n		Chr1	4501909	4502407	GGTGGCAGCGCCGCCCGCAGCCGCCATGAGGCAGCGCGGTCGGCAGCCGCCGAGAGGCAGCGCCGCCCGCAGCCGCCATGAGGCAGCGCGGTCGGCAGCCGCCGA
Chr1	502190	502222	Motif:(TGC)n		Chr1	4544856	4544935	CA
Chr1	502856	502910	Motif:(CCTGCCG)n		Chr1	4545005	4545061	CACACCCCTA
Chr1	503511	503540	Motif:(CTG)n		Chr1	4551698	4551767	GGTGCG
Chr1	503542	503589	Motif:(GCA)n		Chr1	4552304	4552379	TG
Chr1	503662	503698	Motif:(TCC)n		Chr1	4562829	4563035	GCCTGCCCCGCC
Chr1	504041	504060	Motif:(C)n		Chr1	4573297	4573376	AGGCCTAAGTGGCGTTGTGATCTAGGACAAGCA
Chr1	505284	505311	Motif:(GGC)n		Chr1	4586498	4586590	TG
Chr1	505596	505669	Motif:(CCCAC)n		Chr1	4600466	4600571	GT
Chr1	505790	505841	Motif:(GCGCG)n		Chr1	4600831	4600912	AC
Chr1	505920	505962	Motif:(GCTGC)n		Chr1	4601384	4601469	CCCTCCTTCCTCTCCCCTCCCTCCCTCCCTCTCACCTCCCCCCT
Chr1	506611	506704	Motif:(GA)n		Chr1	4622381	4622593	GGGTGGTTTCCCTTCGGGCCGGAGATGGTCCCTCTTGACCTGGGTGCGGGGCACCCTTGCTTGGTCGGACTGTCCCTTCTTTGTAATGTCGCAATCATAATTCTTT
Chr1	507123	507202	Motif:(CCCG)n		Chr1	4627950	4628026	GT
Chr1	507511	507565	Motif:(AC)n		Chr1	4673246	4673350	GT
Chr1	507636	507726	Motif:(CAG)n		Chr1	4674568	4674622	GTGC
Chr1	507798	507891	Motif:(GGCAGC)n		Chr1	4676720	4676806	TG
Chr1	508249	508466	Motif:(CGG)n		Chr1	4694832	4694934	CTGCTGTCCACCCCGCCTTTCCCCCCACCTGCGTCGAGTACGACAGGTTGG
Chr1	509696	509732	Motif:(GCGTTT)n		Chr1	4723598	4723679	GTGCCGCCGCAGCCGCCCCCACCCCCACCCCT
Chr1	509977	510002	Motif:(TGCCCC)n		Chr1	4723842	4723934	GTTGGTGCCGCTGGGGCTTGCTGTGTGAGAGTATGATAGCATGGGCG
Chr1	510002	510061	Motif:(CCGCTG)n		Chr1	4724909	4724998	GAGGGAGGGAGGGAGGGCGGGTGGGAGGGCGGGTGG
Chr1	510463	510673	Motif:(CGCGGC)n		Chr1	4724920	4724998	GGGAGGGCGGGT
Chr1	511207	511251	Motif:(CCCCCCT)n		Chr1	4727420	4727475	TG
Chr1	511311	511351	Motif:(CAGCAG)n		Chr1	4734820	4734870	AC
Chr1	512434	512465	Motif:(GCCCGG)n		Chr1	4752881	4752941	GCTGCTGCTGCTGGTCTGTGCCTGGTA
Chr1	513046	513084	Motif:NonLTR-6A_CR		Chr1	4754801	4754869	CACG
Chr1	513084	513158	Motif:Novosib-6_CR		Chr1	4756203	4756279	TCCCCTCCCTATTCCCCTCCCCCTCCCCTCCCGCT
Chr1	513168	513182	Motif:NonLTR-6A_CR		Chr1	4764949	4765027	CTCCTGCTCCTCCTGCTCCCCCAGCTCCAG
Chr1	513182	513217	Motif:(TG)n		Chr1	4766329	4766405	ACTTGCCAGGGGACTTGCCCGGCGACTTGCCCGGCA
Chr1	513217	513844	Motif:NonLTR-6A_CR		Chr1	4769672	4769743	GGCGGCGGCAGGCTC
Chr1	513844	513920	Motif:(GT)n		Chr1	4769672	4769743	GGCGGCGGCAGGCTCGGCAGCAGGCTC
Chr1	514451	514593	Motif:(GGC)n		Chr1	4777683	4777773	CCCACCCGCCCACACTCTACCACCCACTAACACCCAACACCG
Chr1	514719	514757	Motif:(TG)n		Chr1	4780999	4781073	CAC
Chr1	515037	515108	Motif:(CGC)n		Chr1	4791091	4791164	GCTGGC
Chr1	516140	516243	Motif:(GCC)n		Chr1	4796029	4796105	CA
Chr1	516629	516759	Motif:(CGC)n		Chr1	4800140	4800217	AGGGG
Chr1	517109	517225	Motif:(GCC)n		Chr1	4801148	4801383	CCCTCCTCCTCCTCCTCCTCCTCCTCGCCCTCCTCCTCCTCCGA
Chr1	517660	517695	Motif:(CGCCCC)n		Chr1	4801149	4801363	CCT
Chr1	517702	517848	Motif:(CGGCCC)n		Chr1	4803517	4803571	CCT
Chr1	518285	518343	Motif:(GCC)n		Chr1	4803632	4803714	CCGCCGCCGCCTCGACTCCGCCCCAGCTACCGCCGCCGCCCGCG
Chr1	518561	518615	Motif:(CGCCCC)n		Chr1	4804367	4804578	GTGGGT
Chr1	519148	519190	Motif:(CCAG)n		Chr1	4804367	4804578	GTGGGTGTGGGTGTGGGTGTGGGTGTGGGTGTGGGT
Chr1	521205	521337	Motif:(GCG)n		Chr1	4806181	4806249	CA
Chr1	521702	521749	Motif:(GGTG)n		Chr1	4811199	4811305	TG
Chr1	522446	522519	Motif:(GGCG)n		Chr1	4812460	4812581	CTCCCTCCT
Chr1	522788	522823	Motif:(CGCCCA)n		Chr1	4813173	4813374	TCCCC
Chr1	522823	522855	Motif:(CCACCA)n		Chr1	4815433	4815523	CA
Chr1	523682	523752	Motif:G-rich		Chr1	4819341	4819498	CCCCTCCT
Chr1	523745	523845	Motif:(GCGGCG)n		Chr1	4819626	4819720	GT
Chr1	526058	526143	Motif:Novosib-6_CR		Chr1	4824852	4825426	CA
Chr1	526583	526633	Motif:(CCCCGCT)n		Chr1	4825583	4825643	GGGGAGGCAGGGTGGGTGGGTGGGT
Chr1	528356	528422	Motif:(GGC)n		Chr1	4826102	4826206	CCGCCGCCGCCCCGCTACGGCCGCTCCTCTGCCGCCTCCAGCCCCCGC
Chr1	528893	528915	Motif:(CA)n		Chr1	4830050	4830109	AC
Chr1	528915	528938	Motif:(TGCG)n		Chr1	4831934	4832013	GTGTGCGTGCGTGTGT
Chr1	529347	529420	Motif:G-rich		Chr1	4831930	4832013	GTGCGTGTGCGTGCGTGTGTGT
Chr1	529709	529729	Motif:(AGC)n		Chr1	4831940	4832013	GTGCGTGTGTGTGTGCGT
Chr1	530056	530110	Motif:(GCCGCC)n		Chr1	4832454	4832586	GGAGGGCCCCCGGGT
Chr1	531875	531898	Motif:(GGC)n		Chr1	4840835	4840942	GGGGGGTTG
Chr1	531959	531991	Motif:(GGC)n		Chr1	4840837	4840905	GGGGTGGGGGGGTTGGGGGGGGGGGAGGTTGGGGTT
Chr1	532248	532291	Motif:(GGC)n		Chr1	4841013	4841064	ACCCCTTCCCGCCTG
Chr1	532963	533041	Motif:(GCG)n		Chr1	4841015	4841117	CCCTTCCCGCCTGCCCCGTTCCACGCTGACCCCTTCCCGCCTGACCCCTTTGG
Chr1	533431	533469	Motif:(CAC)n		Chr1	4841030	4841102	CCCTTCCCGCCTGACCCCTTCCCGCCTGACCCCTTTGG
Chr1	533913	534016	Motif:(CGG)n		Chr1	4841854	4842023	CACACACACACACA
Chr1	534279	534360	Motif:Novosib-6_CR		Chr1	4841854	4842023	CACACACACACACACA
Chr1	535028	535096	Motif:Helitron-1N1_CRe		Chr1	4847893	4847985	TGCTACTGCCGCTGCTACTGCCAC
Chr1	535699	535731	Motif:(GCAGCC)n		Chr1	4847869	4847991	TGCTACTGCCGCTGCTACTGCTAC
Chr1	535723	535779	Motif:(CAGGCGC)n		Chr1	4850345	4850441	CA
Chr1	536392	536446	Motif:(GGTG)n		Chr1	4850821	4850904	CCGCCGCCGAGC
Chr1	536479	536501	Motif:(CCTC)n		Chr1	4850818	4850917	CCGCCGCCGCCGAGCCCGCCGCCGAGC
Chr1	539189	539256	Motif:(GT)n		Chr1	4852105	4852246	ACATACAC
Chr1	540258	540322	Motif:LTR4_CR		Chr1	4852127	4852320	ACACACGACAC
Chr1	543644	543669	Motif:(AC)n		Chr1	4852127	4852316	ACAC
Chr1	543812	543867	Motif:(CCG)n		Chr1	4852127	4852316	ACACAC
Chr1	544296	544474	Motif:(CTG)n		Chr1	4852710	4852844	ATATAGACAGAGGTGCGGCTCCTAGGGCCAAACTGACGTCTAACCA
Chr1	544516	544548	Motif:(GGC)n		Chr1	4852983	4853122	CACACA
Chr1	544722	544798	Motif:(CCCGCA)n		Chr1	4857176	4857311	CTGCCCCTGCTCCTG
Chr1	545507	545546	Motif:(CCCC)n		Chr1	4857182	4857308	CTGCCCCTGCTGCCCCTGCTG
Chr1	546159	546201	Motif:(CCCCT)n		Chr1	4857176	4857326	CTGCCCCTGCTCCTGCGCCTGCTGCCCCTG
Chr1	546516	546588	Motif:(GCC)n		Chr1	4857197	4857308	CTGCCCCTG
Chr1	547154	547185	Motif:(CTGGCG)n		Chr1	4858412	4858462	GT
Chr1	547769	547796	Motif:(GCGA)n		Chr1	4869255	4869339	TG
Chr1	548176	548209	Motif:(CCG)n		Chr1	4870894	4871307	CCTCCCT
Chr1	548520	548560	Motif:(CGCCC)n		Chr1	4873258	4873335	CACGCACAAACC
Chr1	548643	548727	Motif:(CCG)n		Chr1	4875974	4876155	AC
Chr1	548775	548816	Motif:(GGCATG)n		Chr1	4878926	4878996	CA
Chr1	550341	550441	Motif:(GGC)n		Chr1	4879516	4879584	GTGTGTAC
Chr1	550599	550632	Motif:(CTGCCCG)n		Chr1	4883109	4883203	GT
Chr1	550747	550792	Motif:(GGGGC)n		Chr1	4883745	4883799	AC
Chr1	550953	550987	Motif:(CTG)n		Chr1	4891030	4891093	CA
Chr1	551829	551863	Motif:(CAC)n		Chr1	4891852	4891968	CCTCTCCCCCGACCCTCTCCCTCGCCTCCCTCACCTCCCTCACCTCCCTCGCCTCCCTCA
Chr1	551934	551993	Motif:(GCC)n		Chr1	4892219	4892269	GAGGAGGCAGGGG
Chr1	555889	555964	Motif:(CCCACC)n		Chr1	4896329	4896423	GACACACCCTCTTGACACAACCTCCT
Chr1	555968	556014	Motif:NonLTR-6_CR		Chr1	4896329	4896424	GACACACCCTCTT
Chr1	556330	556339	Motif:(CCCCGC)n		Chr1	4896332	4896423	ACACCCTCTGACACAACCTCCTGACACACCCTCTTGAA
Chr1	556339	556374	Motif:(CCT)n		Chr1	4898971	4899123	GGCGGCGTGGGAGGACTGGTGAGTGCTGGCGGGGTGGG
Chr1	556519	556674	Motif:GA-rich		Chr1	4900892	4900973	CCTCACCCACCTCCCCCACCTT
Chr1	556776	556799	Motif:(CCCG)n		Chr1	4904899	4905013	CCGCTCTCAGTGGTACCCCTACCCGCCAAATC
Chr1	556843	556918	Motif:(GGC)n		Chr1	4904938	4905014	TCAGGGGTACCCCTACCCGCCAAATCCCGCTCTCAGGGAG
Chr1	557363	557441	Motif:(CCTGC)n		Chr1	4907334	4907426	GT
Chr1	557705	557751	Motif:GA-rich		Chr1	4907339	4907425	TGTGTGTGTGTGTGTATA
Chr1	557808	557878	Motif:Novosib-6_CR		Chr1	4912544	4912609	CA
Chr1	557968	558026	Motif:(GGC)n		Chr1	4914499	4914565	CA
Chr1	558124	558178	Motif:(TG)n		Chr1	4914558	4914617	ACACACACTGCGCCCGCTCCCTCTCCCACGC
Chr1	558424	558459	Motif:(CCCT)n		Chr1	4918008	4918080	ATGAACACGGTTGGCGTGCATGGGAACACGTTGTTAG
Chr1	558920	559047	Motif:GA-rich		Chr1	4921873	4921938	CTTGTTACACCAGTTGCCCGGCCAACACTTCTT
Chr1	559047	559053	Motif:(GGGAGA)n		Chr1	4931100	4931186	AC
Chr1	559176	559190	Motif:(TCC)n		Chr1	4932185	4932279	GCCTGCATCTGCTGCCGCTCCTGCCGCCTCTGCG
Chr1	559190	559217	Motif:(CA)n		Chr1	4943915	4944182	GGGTCGGGGGTGGAAGAGGAGGTTAGGGAGAGGGGTCGGGGGTTGGAAGAGGAGGTCGGGGAGA
Chr1	559217	559245	Motif:(TCC)n		Chr1	4943942	4944229	GAGGGGTGGGGGATTGGAAGAGGAGGTTGGGGAGAGGGGTGGGGGTGAAAGAGGAGGATAGGGAAAGGGGTGGCGGGTGGAAGAGGAGGAGAGGGAGAAGCGTCGGGGGTTGGAAGGGGAGGC
Chr1	559505	559767	Motif:G-rich		Chr1	4943927	4944244	AGAGGAGGATAGGGAGAGGGGGGGGGTTGGA
Chr1	559797	559839	Motif:(CACCC)n		Chr1	4944033	4944237	GGGAGAAGGGTCGGGGGTTGGAAGGGGAGGCGAGGGGTGGGGGATTGAACGAGGAGGAGG
Chr1	559960	560772	Motif:L1-8_CR		Chr1	4944063	4944245	AGGGGGGGGGTTGGAAGAGGAGGAGGGGGAGA
Chr1	560772	560820	Motif:(TGC)n		Chr1	4944695	4944771	TGGTCTATGGCGTCCTGACGCGGCTG
Chr1	560820	561225	Motif:L1-8_CR		Chr1	4946683	4946788	CCTCACCTACCTGCCATCCACCCTTCCGTCCTTCACATGAACGGCTATGCCCCT
Chr1	561225	561391	Motif:G-rich		Chr1	4979465	4980008	GGTGCCTGTGGGGC
Chr1	561480	561570	Motif:(CA)n		Chr1	4980204	4980320	TCC
Chr1	561636	561749	Motif:G-rich		Chr1	4986433	4986507	GT
Chr1	561899	561951	Motif:(CA)n		Chr1	5017613	5017702	CTGCCC
Chr1	562091	562174	Motif:G-rich		Chr1	5018194	5018858	GCGTGTCTCCCCATCTCAGTCACCAGCGTTGCCCGGCTAAGGATAGGGCGGCCAGCGTGCCAGATGAGTGGAATGCTGCTATAGCAAGGAATCACTGGTCCTTGGATGCTCCCGGTGACATGAACGCCGGGGGACTACGAGGCCTTGCATACAGCTTTGTATTGCGAGGTGG
Chr1	562266	562312	Motif:(AC)n		Chr1	5034488	5034564	GT
Chr1	562542	562601	Motif:G-rich		Chr1	5043844	5043931	CA
Chr1	562604	562695	Motif:Novosib-6_CR		Chr1	5045557	5045703	TCCGTTTCAACCCCAACCCCGCCAACCCCATCCCGGCACGCGCCCTCTCCCAGGCTCACCCGTGAGCACGCACCGCTGGGT
Chr1	563072	563124	Motif:(GAG)n		Chr1	5049363	5049444	AGCCCGCTGGCCCACCTCTCCCACCACCCACCTCTCCCACAG
Chr1	563124	563187	Motif:G-rich		Chr1	5049643	5049735	ACGGGGCACATGAC
Chr1	563260	563293	Motif:(C)n		Chr1	5049643	5049733	ACGGGGAACATGACACGGGGCACATGACACGGGGCACATGAC
Chr1	563430	563501	Motif:(GGGGGA)n		Chr1	5049910	5049968	GGGGTGAAGCAGGGGGGGAGCA
Chr1	563659	563711	Motif:G-rich		Chr1	5059410	5059477	TGGGAGGGCGCGTGGGTGTGCGTGTGTGT
Chr1	563746	563778	Motif:(CAC)n		Chr1	5064575	5064683	TGGCGTGGG
Chr1	564043	564101	Motif:(GGGAGGG)n		Chr1	5064582	5064685	GGGTGGCGTGGGTGGCGTGGGTGGCGTGGGTG
Chr1	564179	564221	Motif:(CCAGCT)n		Chr1	5064575	5064682	TGGCGTGGGTGGCGTGGGTGGCGTGGGTGCGTGGGTGGG
Chr1	564386	564474	Motif:G-rich		Chr1	5064982	5065124	GCACTGCCCCGACC
Chr1	564853	564901	Motif:(GGGGA)n		Chr1	5068901	5068968	AC
Chr1	564937	564972	Motif:GA-rich		Chr1	5075279	5075400	TGTGTG
Chr1	565393	565404	Motif:G-rich		Chr1	5075279	5075400	TGTGTGTGTG
Chr1	565404	565461	Motif:(GGCGG)n		Chr1	5075279	5075400	TGTG
Chr1	566038	566105	Motif:(GGCGGA)n		Chr1	5077008	5077215	AGGGA
Chr1	566364	566478	Motif:(GCG)n		Chr1	5080678	5080737	CA
Chr1	566500	566552	Motif:(TGG)n		Chr1	5081273	5081325	TG
Chr1	566753	566808	Motif:(GT)n		Chr1	5081397	5081452	TG
Chr1	567394	567424	Motif:(CA)n		Chr1	5082643	5082759	CCACTGCCAGCGCCCCCACTGACAGCACCCCCACTGCCGGCGCCC
Chr1	567992	568039	Motif:(CGGCGA)n		Chr1	5082643	5082749	CCACTGCCAGCGCCC
Chr1	568299	568406	Motif:G-rich		Chr1	5087054	5087116	GTAAAGGAGATGTAAG
Chr1	568794	568869	Motif:(TG)n		Chr1	5088209	5088302	GAGGTGGCGGCGGTGGAGGCG
Chr1	568942	568971	Motif:(GCACA)n		Chr1	5090458	5090684	GCCTCCTTCGCAGCTGCCTTCTCCTGGCTAAGCGCTCCTTCTCAGCCGCCTTGGCTGCCGCGACAGCCGCCTTCGCCGCCTTCAAC
Chr1	569238	569368	Motif:(CCCA)n		Chr1	5093355	5093417	CA
Chr1	569586	569645	Motif:G-rich		Chr1	5093458	5093550	AC
Chr1	569657	570412	Motif:TE2-7a_CR		Chr1	5093933	5093985	CA
Chr1	570415	570506	Motif:GA-rich		Chr1	5098572	5098693	AGGTAGCTAGCAGGAT
Chr1	570769	570808	Motif:G-rich		Chr1	5102954	5103006	CGCCGCCCCCAATGCCGCCGCCAA
Chr1	571053	571081	Motif:(G)n		Chr1	5109089	5109179	ATGCCGCCGCCCCCAGGCCCTCCCGGC
Chr1	571359	571425	Motif:(CGG)n		Chr1	5109329	5109460	ATGCCGCCGCCGCCCGGGCCGCCTACGGCGCGCCGCCCCCGGGCCCCCCAGGC
Chr1	571517	571550	Motif:(TG)n		Chr1	5109329	5109459	ATGCCGCCGCCGCCCGGGCCGCCCGGC
Chr1	571553	571582	Motif:G-rich		Chr1	5109329	5109477	ATGCCGCCGCCGCCCGGCCCGCCTGGCGGCTCCCGCCGCCCGGGCCCCCCGGC
Chr1	571642	571714	Motif:(AC)n		Chr1	5109518	5109601	CCGCCGGGCATGCCGCCCCCGCCCGGGCCTCCCGGCATGGGA
Chr1	571920	571947	Motif:(CA)n		Chr1	5112256	5112336	CCATAAGGGGTGCGAGGAAGTATATCCCTG
Chr1	572287	572349	Motif:(GCCC)n		Chr1	5116924	5117029	GAG
Chr1	574161	574211	Motif:(CTG)n		Chr1	5124361	5124460	CGCCCACCCGCCCACCCACACCCACGCCCGCC
Chr1	574320	574350	Motif:(CCCT)n		Chr1	5125519	5125568	TG
Chr1	574950	574973	Motif:(GCG)n		Chr1	5126848	5126930	AC
Chr1	575059	575162	Motif:(CCCCTG)n		Chr1	5129524	5129590	GT
Chr1	575196	575248	Motif:(CTCCGC)n		Chr1	5130492	5130637	CA
Chr1	575564	575605	Motif:(CCCCCG)n		Chr1	5131151	5131251	TG
Chr1	575673	575738	Motif:(CCCTCC)n		Chr1	5131437	5131501	CCCA
Chr1	576845	576875	Motif:(CCG)n		Chr1	5140475	5140561	TCCCG
Chr1	577253	577290	Motif:(GCCCCCT)n		Chr1	5160398	5160470	CCTCCTCCCGCCCCCTCCCG
Chr1	578626	578660	Motif:G-rich		Chr1	5161246	5161325	GGCAGCAGCAGCAGCAGCAGCAGCAGTGGAAGCAGT
Chr1	578884	578914	Motif:(GTGAGT)n		Chr1	5162510	5162693	AGGGA
Chr1	578914	578949	Motif:(GTGTGGCC)n		Chr1	5171851	5171926	AC
Chr1	579213	579305	Motif:GA-rich		Chr1	5175330	5175418	CA
Chr1	579396	579434	Motif:(CCCTCC)n		Chr1	5179896	5180107	GCTGCTGCTGCG
Chr1	579613	579708	Motif:GA-rich		Chr1	5179896	5180109	GCTGCTGCTGCAGCTGTG
Chr1	579739	579779	Motif:(GGC)n		Chr1	5179926	5180109	GCTGCGGCT
Chr1	580796	581034	Motif:G-rich		Chr1	5183279	5183394	GGGGTGGGGTCGT
Chr1	581146	581186	Motif:(CCCACCG)n		Chr1	5183279	5183394	GGGGTGGGGATTGTGGGGTGGGGTCGTGGGGTGGGGTCGT
Chr1	581249	581341	Motif:GA-rich		Chr1	5183717	5183778	AGGAGGGAG
Chr1	581619	581661	Motif:(CACA)n		Chr1	5185165	5185214	AC
Chr1	581669	581698	Motif:(C)n		Chr1	5187688	5187874	GCT
Chr1	582083	582095	Motif:(CACCCA)n		Chr1	5188983	5189064	GTGGTA
Chr1	582095	582130	Motif:(AC)n		Chr1	5189246	5189302	CA
Chr1	582130	582145	Motif:(CACCCA)n		Chr1	5189624	5189912	CCCCTCCCT
Chr1	582244	582325	Motif:(CGG)n		Chr1	5189629	5189912	CCCT
Chr1	582587	582628	Motif:(TCAC)n		Chr1	5190665	5190754	AC
Chr1	582698	582760	Motif:(GGC)n		Chr1	5191614	5191768	TGTGTG
Chr1	582808	584387	Motif:(GTGT)n		Chr1	5191621	5191768	GTGTGCGTGTGC
Chr1	584446	584486	Motif:(CACCTC)n		Chr1	5191621	5191768	GTGTGCGTGTGCGTGTGC
Chr1	584550	584635	Motif:(CGG)n		Chr1	5192749	5192825	AC
Chr1	584735	584852	Motif:(CCCCCAT)n		Chr1	5200393	5200474	AC
Chr1	585271	585333	Motif:(ACCC)n		Chr1	5206006	5206088	CCTTGTCCTCTTGTCCTTCTTGCCCT
Chr1	585384	585416	Motif:G-rich		Chr1	5206016	5206088	CTTGTCCTTCTTGTCCTC
Chr1	585610	585674	Motif:(CGG)n		Chr1	5215230	5215336	GCAGCCCAAGCGGGGGCGGAGCCAACGGCA
Chr1	585701	585766	Motif:(GGCG)n		Chr1	5224421	5224519	TCAGCCACGCTTCTTGCGGGCACCCTCTGCAGG
Chr1	585794	585841	Motif:(GGTG)n		Chr1	5234799	5234857	GT
Chr1	586066	586099	Motif:(GTCCAT)n		Chr1	5235928	5236011	CCTTGCACCCACTCCTTGCGCCCATCGTCCTTGCGCCCACT
Chr1	586506	586543	Motif:(GGC)n		Chr1	5235928	5236011	CCTTGCGCCCACT
Chr1	586989	587220	Motif:(GCG)n		Chr1	5243853	5244003	ACCTCCCTCCCCT
Chr1	587283	587314	Motif:(GGC)n		Chr1	5249971	5250058	CACC
Chr1	587716	587775	Motif:(TG)n		Chr1	5256738	5256801	CACATGTACA
Chr1	588052	588147	Motif:(GCA)n		Chr1	5259949	5260025	GTGTGC
Chr1	588161	588360	Motif:(GCG)n		Chr1	5266477	5266592	TGTGTTAAAGAGCACAAGGAAAACATTGCGCAAAGACAGTGTGTGTGAGTGTGTGTGTGTA
Chr1	588609	588746	Motif:(GGC)n		Chr1	5266648	5266742	GT
Chr1	588922	589041	Motif:Novosib-6_CR		Chr1	5274640	5274730	CA
Chr1	589240	589342	Motif:(GT)n		Chr1	5283460	5283530	AGGCGCGCCGGCGGCTGGAGGCGGCGGCGGCGGCCG
Chr1	589584	589673	Motif:(GCG)n		Chr1	5285545	5285599	GAGCCGGTGTGATGGGCTCACGAACT
Chr1	589673	589705	Motif:G-rich		Chr1	5287402	5287490	GGGGCACAGCGTGGGGAACGGGGGGGCACAGCGTGGGGAACGG
Chr1	589705	589754	Motif:(GCG)n		Chr1	5287402	5287490	GGGGCACAGCGTGGGGAACGG
Chr1	589927	589950	Motif:(AC)n		Chr1	5287808	5288008	GGGAGAGCGGGTGGGCAGGGAGAGCGGGTGGGCGGGCGGGGAGAGCGGGTGGGCA
Chr1	590255	590379	Motif:(AC)n		Chr1	5287806	5288025	CGGGGAGAGCGGGTGGG
Chr1	590404	590589	Motif:(GCC)n		Chr1	5287806	5288039	CGGGGAGAGCGGGTGGGCGGGGAGAGCGGGTGGGCGGGCGGGGAGAGCGGGTGGGCAGGGAGAGCGGGTGGGCAGGAAGAGCGGGTCGGCGGGATGAGCGGGTGAGCGGG
Chr1	590551	590601	Motif:(GGC)n		Chr1	5287806	5288039	CGGGGAGAGCGGGTGGGCGGGGAGAGCGGGTGGGGCGGGGAGAGCGGGTGGGCGGGATGAGCGGGTGGGGGG
Chr1	590865	590894	Motif:(GCA)n		Chr1	5292892	5292988	GT
Chr1	591193	591279	Motif:(GGC)n		Chr1	5294490	5294662	GGCGGGAGGGGAG
Chr1	591388	591436	Motif:(CACACC)n		Chr1	5294523	5294661	GGGA
Chr1	591463	591489	Motif:(GGC)n		Chr1	5302704	5302776	CCGCTACTGCCACTG
Chr1	591865	591914	Motif:(GGC)n		Chr1	5302695	5302776	CTGCCACTGCCGCTACTGCCCTGCCGCTA
Chr1	591951	591982	Motif:(CGG)n		Chr1	5325169	5325246	GGGAGTGGGGCT
Chr1	592049	592089	Motif:(CGG)n		Chr1	5332067	5332130	AC
Chr1	592160	592206	Motif:(CGG)n		Chr1	5333832	5333925	CTCCTCCCTCCC
Chr1	592299	592324	Motif:(CGG)n		Chr1	5333832	5333925	CTCCTCCCTCCCCTCCTCCCCTCTC
Chr1	592383	592457	Motif:(CGG)n		Chr1	5333828	5333936	CCAGCTCCTCCCCTCCCCTCCTCCCGCTCCTCCTCCCTCCCCTCCTC
Chr1	592514	592565	Motif:(CGG)n		Chr1	5347012	5347092	GAG
Chr1	592594	592653	Motif:(GCT)n		Chr1	5357001	5357066	CA
Chr1	592725	592950	Motif:(GGC)n		Chr1	5357587	5357654	GGCGCGTTAGGAAGCGGCGCGGCGC
Chr1	593066	593131	Motif:(CA)n		Chr1	5359834	5359885	GT
Chr1	593221	593253	Motif:(CTGGCG)n		Chr1	5361560	5361634	AGCTCCCCGTCGCTACTCCTGGCCGCTAAGTCCA
Chr1	593253	593329	Motif:(GCG)n		Chr1	5361639	5361699	TG
Chr1	593346	593445	Motif:GA-rich		Chr1	5363433	5363605	GAGGGGGCGGGGGAGGAGGGAGGA
Chr1	593523	593553	Motif:G-rich		Chr1	5363432	5363623	GGAGGAGGGAGGAGGGGGAGAGGGAGGAGAGGGGGCGGG
Chr1	593735	593802	Motif:(CCCTGC)n		Chr1	5363437	5363623	GGGAGGAGAGGGAGGAGGGAGGAGAGGGGGCGGGGTGGAGGGAGGAGAGGGGGCAGGGAGGAGAGGGGGCGGGGGAGAA
Chr1	594060	594163	Motif:(GCG)n		Chr1	5364017	5364080	AC
Chr1	594161	594211	Motif:(GGCATG)n		Chr1	5367223	5367296	CA
Chr1	594308	594342	Motif:(GCAGCA)n		Chr1	5372172	5372262	GT
Chr1	594373	594404	Motif:(GCAGCA)n		Chr1	5372408	5372485	AGGTGG
Chr1	594566	594619	Motif:(GGC)n		Chr1	5374148	5374220	TG
Chr1	594655	594798	Motif:(CAG)n		Chr1	5388497	5388598	CA
Chr1	594823	594864	Motif:(CGC)n		Chr1	5396387	5396495	GTGGGTGTGTGGGTGGAGGGCACGGGTGGAGGGGTGT
Chr1	594953	594979	Motif:(GGC)n		Chr1	5409870	5409995	GGCATGAGGCGCGGACACTGGCGGTGTGCGG
Chr1	595329	595395	Motif:(CCC)n		Chr1	5425495	5425679	GTGCGT
Chr1	595432	595496	Motif:(GCC)n		Chr1	5434850	5434980	GTGT
Chr1	596400	596443	Motif:(GCT)n		Chr1	5465528	5465626	AAGGAGGAGGCGAAGGAGGAGCCC
Chr1	597096	597186	Motif:G-rich		Chr1	5467865	5467920	GGTGGAATGGGCATGGGC
Chr1	597855	597904	Motif:NonLTR-4_CR		Chr1	5475783	5475841	GACGTTAGGCCCGCGTCATGTGCAACAGA
Chr1	598990	599033	Motif:(TCCCCT)n		Chr1	5519738	5519837	CA
Chr1	599614	599662	Motif:G-rich		Chr1	5540812	5540924	GTGT
Chr1	599728	599863	Motif:MarinerL-1_CR		Chr1	5540812	5540924	GTGTGT
Chr1	599863	599921	Motif:(CGG)n		Chr1	5603798	5603926	CACACACGCACG
Chr1	599980	600049	Motif:(GGGGGA)n		Chr1	5603790	5603928	GCACACAC
Chr1	600321	600373	Motif:(CCTG)n		Chr1	5615887	5615986	AC
Chr1	600510	600660	Motif:(GAG)n		Chr1	5625277	5625482	CAGGGCG
Chr1	600672	600767	Motif:(CCAC)n		Chr1	5626887	5626953	CTGCCTACGCCGGTGCCGCTAG
Chr1	600843	600966	Motif:(GCG)n		Chr1	5637253	5637362	AC
Chr1	601036	601081	Motif:G-rich		Chr1	5648142	5648268	GT
Chr1	602180	602235	Motif:(CACAT)n		Chr1	5649919	5650038	GTGTGTGTGTGTGTGTAGATACAGCCGGGACA
Chr1	602444	602485	Motif:(CGG)n		Chr1	5649951	5650058	GTGTGTGTGTGTGTGTAGATACAGCCGAGACAGGTGTGTGT
Chr1	602523	602560	Motif:(GGC)n		Chr1	5653142	5653328	CCCCAACACCCCCAGCGCCCCCACCAC
Chr1	602634	602722	Motif:GA-rich		Chr1	5653160	5653355	CCCCACCACCCCCAACAC
Chr1	602869	602905	Motif:(AC)n		Chr1	5669966	5670022	GT
Chr1	603333	603365	Motif:(CCTG)n		Chr1	5673685	5673841	AC
Chr1	603481	603509	Motif:(CTGC)n		Chr1	5678423	5679052	GCCCTCGTGGCGGCAGCGTGTCTTCAGCTGCTC
Chr1	603749	603813	Motif:(CA)n		Chr1	5678423	5679052	GCCCTCGTGGCGGCGGTGCCTTCAGCTGCGCGCCCTCGTGGCGGCAGCGTGTCTTCAGCTGCTC
Chr1	603885	604037	Motif:(GCG)n		Chr1	5686096	5686168	GT
Chr1	604162	604194	Motif:NonLTR-1_CR		Chr1	5689850	5689998	AC
Chr1	604296	604354	Motif:(CCCT)n		Chr1	5710005	5710114	CA
Chr1	604638	604673	Motif:(TCCTGC)n		Chr1	5726158	5726226	CAGCACCGGCACCAACAATGCCAGCAGGCACGG
Chr1	604715	604777	Motif:(CACCCT)n		Chr1	5744471	5744526	GT
Chr1	604879	605016	Motif:(AGGGAGG)n		Chr1	5746004	5746070	CA
Chr1	605016	605749	Motif:L1-8_CR		Chr1	5747990	5748057	CCTCCCTTCTCC
Chr1	605749	605914	Motif:(GGAGGAG)n		Chr1	5752455	5752533	AC
Chr1	606106	606163	Motif:(CTCC)n		Chr1	5760034	5760373	CTGATGCGGTGGGTACGGCAGCGACAGCGGCCGTGTGCCATCGCCCATGCTACCAGCAGCAGCGCCGGACCCTTCTAGGCCCCCGCCGCCACCAGAGTGCCGGTGGTGGTGCTGGTGCTG
Chr1	606363	606393	Motif:(GT)n		Chr1	5764163	5764240	CA
Chr1	606606	606640	Motif:(C)n		Chr1	5765083	5765197	CTCTCCACGACCGCCGCCGCCCCGCCCCTTTCTCCC
Chr1	606747	606889	Motif:G-rich		Chr1	5772800	5773126	GGGCGGCGAGGTGGCGGGGCTCAAGGTGGGGT
Chr1	607817	607823	Motif:(CGGC)n		Chr1	5772874	5773118	AGGTGGCGGGGCTCA
Chr1	607823	607858	Motif:(GGCA)n		Chr1	5774228	5774292	CA
Chr1	608077	608132	Motif:(GT)n		Chr1	5786173	5786265	GCAGCGGCGGCAGCAGCAGCAGCCGGAACAGGAGCG
Chr1	609230	609255	Motif:(GTGG)n		Chr1	5787479	5787530	CA
Chr1	609427	609454	Motif:(TTGGC)n		Chr1	5788759	5788841	GCA
Chr1	611440	611473	Motif:(CGTAGC)n		Chr1	5796023	5796095	CGGCGGCCTTCTGGGCGTCCG
Chr1	611566	611624	Motif:(CCTCCT)n		Chr1	5800320	5800419	CAGGCGGCGCCTCCACCA
Chr1	611728	611772	Motif:(CGTCGG)n		Chr1	5800320	5800420	CAGGCGGCGCCTCCACCAG
Chr1	612074	612118	Motif:(CCCCT)n		Chr1	5800320	5800419	CAGGCGGCGCCTCCACCACCAGCAGGCGGCGCCTCCACACCAG
Chr1	612294	612337	Motif:G-rich		Chr1	5800320	5800420	CAGGCGGCGCCTCCACCAGCAGGCGGCGCCTCCACCAG
Chr1	612364	612425	Motif:G-rich		Chr1	5802926	5802987	CA
Chr1	612516	612568	Motif:(CTCC)n		Chr1	5817996	5818073	AC
Chr1	612677	612747	Motif:G-rich		Chr1	5818237	5818315	TG
Chr1	612720	612769	Motif:(GGT)n		Chr1	5822367	5822503	TG
Chr1	612996	613029	Motif:(C)n		Chr1	5823206	5823439	CACTTCTTTAATAATCATGAATGTAACCCCCCCTCCACCTCCACCTCCTATCTCAACCCCCGCCCCCGCCCCGACGCCTT
Chr1	613375	613424	Motif:(CCCT)n		Chr1	5824226	5824323	GT
Chr1	613888	613929	Motif:G-rich		Chr1	5825726	5825800	CACACACACACCAAAACACCTACACACATCCC
Chr1	614123	614148	Motif:(GCA)n		Chr1	5825725	5825844	ACACACACACACCTACAAACACCTACACACATCACTAC
Chr1	614161	614229	Motif:GA-rich		Chr1	5826643	5826791	TGTGTG
Chr1	614781	614815	Motif:(CCCCT)n		Chr1	5827698	5827869	GT
Chr1	615076	615141	Motif:G-rich		Chr1	5829066	5829146	CA
Chr1	615244	615480	Motif:(CTCCCT)n		Chr1	5829334	5829384	CGG
Chr1	615776	615845	Motif:(CCCCG)n		Chr1	5831429	5831565	ACAC
Chr1	615831	615869	Motif:(CCCTCT)n		Chr1	5831429	5831565	ACACAC
Chr1	615986	616029	Motif:(GGGGT)n		Chr1	5832719	5860302	GGCAGACGGCCTGTGCCCGGTCGCACGCCGGGGCCGTGACTGGTATACCGAGGGGCGGCGGCGGTGATGCAGGGTGAGAGGCAGGTGCACAGAGGGACGTGTGTACATCACACGGGCTCAATGTCGCCCCTTTTACTGTCCTCTGCACCTGATGTATATCACAGCCTTGTCACATAGGCTTACGGCCCCTGTGGGCGCCGGTCTATGGCACAAGAGCGTCTGCTCGCCTGGCTGGGCAGCGCTCAGGCCCCACCATGGCGCCGCGGCCTGGGCTCCTGCGTGCTATGCCCTGCCGGGCGCGACTGCAGTGGCAGCTGCTTGTCCCGTAGTGAAAGCTATCTGGGAGCCCAGGGGCCGACTGTGCACGCGGCGGAGGGGCCGGGCGGGCTCCGGTGGCCC…
Chr1	616249	616300	Motif:(CCAC)n		Chr1	5861603	5861667	CGCCGCCGCCGCTGCCGCCGTAGCTGG
Chr1	616339	616393	Motif:(CCGACC)n		Chr1	5874056	5874118	GCAACAGCAGCAACAACG
Chr1	616399	616459	Motif:(CCCT)n		Chr1	5880831	5880895	CCTCCCTGCCTC
Chr1	616656	616690	Motif:(CACC)n		Chr1	5889476	5889578	TGC
Chr1	617254	617293	Motif:(GCCCCC)n		Chr1	5891363	5891425	CTCCTCCCCTCTCCTCCTCACCT
Chr1	619803	619886	Motif:GA-rich		Chr1	5900715	5900805	TGC
Chr1	619940	619965	Motif:(CGG)n		Chr1	5901728	5902953	GGGCTGGGCGGCGCC
Chr1	620288	620357	Motif:(GCA)n		Chr1	5912311	5912362	GGGAGGGGGAGGGCGAGGGCGAGG
Chr1	620388	620428	Motif:(CCA)n		Chr1	5912360	5912486	GGAAGA
Chr1	620554	620588	Motif:(CCG)n		Chr1	5919957	5920054	CGAGCCGGGGTAGTACCCAGGCGACAGCGACGCTGGCAGCGGGCTAGG
Chr1	620658	620907	Motif:(GCG)n		Chr1	5920322	5920566	CA
Chr1	621095	621120	Motif:(CGC)n		Chr1	5920775	5920855	CA
Chr1	621273	621327	Motif:(GGC)n		Chr1	5931551	5931716	CAGGCGACGGAGGCTCCGGGCGAGGAGGCGCCGGGCTGGGAGGACAGGCGATGGGCGGCGCGGAAGGGCTCCGGGCTGGGAGGAA
Chr1	621332	621369	Motif:(GCCAGCC)n		Chr1	5945041	5945120	GGCGACGGAGGCGCCGGGCTAGGAGGCACCGGAGATGGCGCA
Chr1	621571	621615	Motif:(CCG)n		Chr1	5931526	5945109	GGGCTGGGAGGCACCGGCGATGGCGCAGGCGACGGAGGCTCCGGGCTAGGCGGCGCCGGGCTGGGAGGAGAGGGGCTGGGCGGCGCGGAAGCGGGCTCCGGGCTGGGAGGAACAGGCGACGGAGGCTCCGGCGACGGAGGCGCC
Chr1	621674	621722	Motif:(GGC)n		Chr1	5984544	5985710	GCCGCCTAGCCCGGAGCCTCCGTCGCCTGCGCCATTGCCGGTGCCTCCCAGCCCTGCGCCTCCGTCGCCGGAGCCTCCGTCGCCTGATCCTCCCAGCCCGGAGCCCGCTTCCGCGCCGCCCAGCCCCTCTCCTCCCAGCCCGGC
Chr1	621797	621925	Motif:(GGC)n		Chr1	5984587	5984776	CCTCCCAGCCCGGCGCCTCCGTCGCCGGAGCCTCCCTCGCCTGAT
Chr1	621909	621952	Motif:(CCCGG)n		Chr1	5984544	5986102	GCCGCCCAGCCCGGAGCCCCCGTCGCCTGCGCCATTGCCGGTGCCTCCCAGCCCTGCGCCTCCGTCGCCGGAGCCTCCGTCGCCTGATCCTCCCAGCCCGGAGCCCGCTTCCGCGCCGCCCAGCCCCTCTCCTCCCAGCCCGGCGCCGCCCAGCCCGGAGCCTCCGTCGCCTGCGCCATCGCCGGTGCCTCCCAGCCCTGCGCCTCCGTCGCCGGAGCCTCCGTCGCCTGATCCTCCCAGCCCGGAGCCCGCTTCCGCGCCGCCCAGCCCCTCTCCTCCCAGCCCGGCGCCGCCTAGCCCGGAGCCTCCGTCGCCAGCGCCATTGCCGGTGCCTCCCAGCCCTGCGCCTCCGTCGCCGGCGCCTCCGTCGCCTGATCCTCCCAGCCCGGAGCCCGCTTC…
Chr1	621958	622007	Motif:(CAC)n		Chr1	5985769	5985862	CCCAGCCCGGCGCCGCCCAGCCCGGCTCCCAGCCCCGAGCCG
Chr1	622053	622107	Motif:(GCTGGT)n		Chr1	5985817	5985974	CCTGCGCCTCCCAGCCCGGCTCCCAGCCCTGCGCCGCCCAGCCCGGAGCCCCCGTCG
Chr1	622215	622242	Motif:G-rich		Chr1	5985980	6001571	CTCCCAGCCCTGCGCCGCCCAGCCCGGAGCCCCCGTCGCCCGCACCGCCTGCGCCTTCGCCGGTGCCGCCCAGCCCTGCGCCGCCGTCTCCGACGCCTCCGTCTCCGGATCCGCCCAGCCCGGCTCCTAGCCCCGATCCGCCGAGCCCTGCGCCTCCCAGCCCGG
Chr1	622242	622262	Motif:(TG)n		Chr1	6001866	6002036	GCCGCCCAGCCCTGCACCGGCCTGTGCCGCCGTCGCCTCA
Chr1	622262	622277	Motif:G-rich		Chr1	6002794	6007772	GTGCCTCCCAGCCCGGAGCCGCCTAGCCCCGCGCCGCCCAGTCCTGCACCGCCT
Chr1	622343	622370	Motif:G-rich		Chr1	6001571	6007775	CTCCGCCTTCGCCTGCGCCGCCGGTGCCTCCCAGCCCGGAGCCGCCTAGCCCCGCGCCGCCCAGTCCTGCACCGCCTGTGCCGCCGTCGCCTCAGCCGCCCAGCCCCGCGCCTGTGGACG
Chr1	622500	622564	Motif:(CCCCCTT)n		Chr1	6025830	6026195	CCCCCAGCCCACATTCCGGCTCAGGCACAGCAAAATATTCCGCCGCACGGCGTGCGCCATTGTTACAGCGTGCGGGGTGAGGTTGCTGTTG
Chr1	622536	622566	Motif:(C)n		Chr1	6052792	6053058	AGAGGGAGG
Chr1	622664	622684	Motif:(TG)n		Chr1	6052837	6053059	GAGGGAG
Chr1	623149	623341	Motif:(CAC)n		Chr1	6052793	6053059	GAGGGAGGAGGGAG
Chr1	623499	623574	Motif:NonLTR-1_CR		Chr1	6052793	6053059	GAGGGAGGAGGGAGGAGGGAG
Chr1	623663	623687	Motif:(GCC)n		Chr1	6054350	6054444	GT
Chr1	623764	623791	Motif:(GGC)n		Chr1	6108428	6108478	AC
Chr1	624104	624148	Motif:(CCC)n		Chr1	6114355	6114415	CCAGCTGCCGCCCAGCCCCCGC
Chr1	624251	624466	Motif:Novosib-6_CR		Chr1	6127050	6127152	CACACGGTTACAGGGG
Chr1	624585	624631	Motif:(CCT)n		Chr1	6131575	6131638	TGGG
Chr1	624912	624946	Motif:G-rich		Chr1	6133030	6133111	GGA
Chr1	625010	625046	Motif:(GCTGTG)n		Chr1	6133386	6133471	GGA
Chr1	625371	625455	Motif:(GCC)n		Chr1	6133601	6133662	CA
Chr1	625487	625532	Motif:(GGC)n		Chr1	6144216	6144306	GAAGGGACAGCTGGGAGGGACACTG
Chr1	625842	625884	Motif:(GCC)n		Chr1	6147404	6147494	GGGTCGGGCATGGACGACGGGACGGAACATGGGCGTGGGC
Chr1	625943	626015	Motif:(GGCG)n		Chr1	6167021	6167078	GCATGGGAAGAGTGTATTGCGAAGCCCC
Chr1	626741	626807	Motif:(CGC)n		Chr1	6212065	6212156	GT
Chr1	627051	627100	Motif:(C)n		Chr1	6216265	6216360	GGTAATGGCTGGAACCCATATGGTGTCGCATGATGCAGCCTGGCG
Chr1	627269	627296	Motif:(GT)n		Chr1	6225484	6225584	CCACA
Chr1	627366	627399	Motif:G-rich		Chr1	6237435	6238606	GCAGCGCAGGCCGCTGCTGGCACTGCCGCAGAGAAGGCAGGAGCTGCGGCGTCCGCGGCGCAGTCTACGGCCGCATCTGCGGTGGAGAAGGCCAGCGGAGCGGCAACG
Chr1	627630	627697	Motif:G-rich		Chr1	6278755	6278887	GCCGCTACTGCCGGTGCCGGT
Chr1	627905	627954	Motif:(CA)n		Chr1	6295297	6295420	TG
Chr1	627954	627975	Motif:(CCCCAC)n		Chr1	6313844	6313966	CA
Chr1	628219	628283	Motif:(CACCC)n		Chr1	6323062	6323201	CACA
Chr1	628253	628284	Motif:(CCAC)n		Chr1	6328837	6328925	GGGCAGGGAGGAGGGC
Chr1	628288	628334	Motif:(CA)n		Chr1	6332465	6332538	CA
Chr1	628482	628608	Motif:G-rich		Chr1	6332980	6333104	ACCAGCACCCACCCACCC
Chr1	628766	628799	Motif:(CCAACT)n		Chr1	6332960	6333099	CCCACCCACCCACCAGCAACCA
Chr1	628785	628823	Motif:(CCG)n		Chr1	6332986	6333099	CACCCACCCACCAGCAAGCACCCACCCACCCACCAGCAAC
Chr1	629060	629109	Motif:(C)n		Chr1	6333879	6334091	CA
Chr1	629109	629170	Motif:(CCTCC)n		Chr1	6335314	6335385	CTGCCTGTGGCCCTGCACCTGCGGACGTGTTGTAAA
Chr1	629822	629983	Motif:G-rich		Chr1	6335546	6335688	GT
Chr1	629986	630060	Motif:NonLTR-1_CR		Chr1	6341450	6341512	CCGCCCACCCACCCCACACAACCAC
Chr1	630060	630088	Motif:GA-rich		Chr1	6341760	6341835	ACACGCACCCGACCCCAACCCCGTCCTCCCAACAT
Chr1	630253	630394	Motif:(GCCGCC)n		Chr1	6345355	6345445	CCCACATC
Chr1	630560	630608	Motif:G-rich		Chr1	6355410	6355499	TGTGTG
Chr1	630902	630933	Motif:(GT)n		Chr1	6355410	6355499	TGTG
Chr1	631183	631221	Motif:(CCCCT)n		Chr1	6355410	6355499	TGTGTGTGTG
Chr1	631270	631421	Motif:(CGG)n		Chr1	6363365	6363517	GGGGCA
Chr1	631658	631718	Motif:G-rich		Chr1	6364163	6364248	AC
Chr1	631990	632013	Motif:(GCG)n		Chr1	6371899	6371976	TG
Chr1	632097	632324	Motif:(GGC)n		Chr1	6375048	6375148	GCGTGT
Chr1	632455	632549	Motif:G-rich		Chr1	6379470	6379542	TG
Chr1	633105	633141	Motif:G-rich		Chr1	6395977	6396095	CCCCTCACCCGCTCCCTCCCACTCCCCTTCCGCCTCTCCCTCCTTCCCTCAA
Chr1	635239	635278	Motif:(GGATGAA)n		Chr1	6405067	6405137	AC
Chr1	635780	636488	Motif:DNA-1-7_CR		Chr1	6413115	6413218	CA
Chr1	637197	637350	Motif:(CCTG)n		Chr1	6419252	6419314	CCACTCCCACTCCCGTTCCCACTC
Chr1	637400	637441	Motif:(GGC)n		Chr1	6419519	6419630	GGT
Chr1	637504	637587	Motif:NonLTR-6_CR		Chr1	6419914	6419972	CAGCCAAGCCCA
Chr1	637594	637627	Motif:(GT)n		Chr1	6420257	6420322	GT
Chr1	637743	637917	Motif:(CCACCT)n		Chr1	6420447	6420523	GT
Chr1	639371	639397	Motif:(AC)n		Chr1	6421108	6421305	CCCGCCCTCACCCGCCCTCACT
Chr1	639617	639640	Motif:(CA)n		Chr1	6421109	6421305	CCGCCCTCACTCCCGCCCTCACCCGCCCTCACTCCCGCCCTCAATCCCGCCCTCAC
Chr1	639654	639931	Motif:NonLTR-6A_CR		Chr1	6421108	6421298	CCCGCCCTCATCCCGCCCTCACTCCCGCCCTCA
Chr1	639934	640056	Motif:(CA)n		Chr1	6427342	6427449	ACAC
Chr1	640080	640114	Motif:(AC)n		Chr1	6427342	6427449	ACACAC
Chr1	640219	640281	Motif:(CGG)n		Chr1	6427342	6427449	ACACACACAC
Chr1	640321	640405	Motif:(GGC)n		Chr1	6429922	6429971	GGTG
Chr1	640449	640492	Motif:(CGG)n		Chr1	6434057	6434154	TCGCCGTAGCTCCTCGAAGCGTAGCGTAGAGCAGAGCGGAGGACTACAC
Chr1	641013	641063	Motif:(CAGCGG)n		Chr1	6435722	6436962	ACTCCCCTCCCCTCGCCTCGTGCAGCTTTGCGGCGGCAGGAGCCAGCAGCGCAAGCGTGCCTGCTGCCGCGGCTGCAGCGCCGACCCCCGGCCCTGGCGCTGGCCCGCCGGGCCTGCCCACCGCGGCAACGCCAAGCAGGTGTGTCAGGCATGCTTGCGCCTGCTTTGCTGCCCTGCTCGCTCCGTCAGCACAGCGTGACTCTGCTTTGCACCCCTGCCTCCCTCCTGCCCCGTGTCGTGTACGTGCGGCCACGCAGCCCGCGTTGACGTGACTGCGCGCTGTGC
Chr1	641190	641294	Motif:(CCG)n		Chr1	6438234	6438332	CCCGTGCCCGCCCTTGCCCCGCTCTCGCCCTC
Chr1	641331	641409	Motif:(GCT)n		Chr1	6438716	6438802	GCCCCGCTCTCGCCCTGCCCTTGCCCCGTCCTC
Chr1	641478	641570	Motif:(CGG)n		Chr1	6439472	6439556	GCCCCGCTCTCGCCCTGCCCGTGCACTGACCTC
Chr1	643314	643634	Motif:TE2-1_CR		Chr1	6439813	6440167	CCCTGCCCTCG
Chr1	644159	644214	Motif:Mariner-N3_CR		Chr1	6439874	6440112	TCCCTCGCGCCTCGCGCCTCGCTCTCCCCATGCCCTGCCCTCGCCCAGCTTTCGCCCTGCCCTCACCCTTCCCTCGCCCC
Chr1	644241	644353	Motif:L1-7_CR		Chr1	6440125	6440228	GCCCCGCCTACGCCCCGCCCTCAACCTCGCCCCGCCCTCGCCCAGCCCTT
Chr1	644407	645138	Motif:L1-7_CR		Chr1	6442046	6442148	CTTGGCCGCCTCCGCATTTGCCTTGGC
Chr1	646071	646285	Motif:L1-7_CR		Chr1	6442084	6442205	CCGCATTTGCCTTGGCCTTGG
Chr1	646490	646827	Motif:Mariner-N3_CR		Chr1	6442076	6442226	GGCCATCTCCGCATCTGCCTTGGCCTTGGCCGCATTTGCCTT
Chr1	646835	646904	Motif:hAT-N6_CR		Chr1	6442147	6442230	CCGCATTTGCCTTGGCCGCCT
Chr1	646902	647086	Motif:L1-6_CR		Chr1	6442082	6442227	CTCCGCATTTGCCTTGGCCGTCGCCGCATTTGCCTTGGCCTTGGCCGCATCCGCATTGGCCAC
Chr1	648021	648252	Motif:L1-6_CR		Chr1	6443659	6443914	CGCGCCCGCTGCTGCCGCCGCGTTTCCTAATGCCGCCGCCGCCGCCACCGCCGC
Chr1	649115	649139	Motif:(C)n		Chr1	6443699	6443902	GCCGCCACCGCCGCCGCGCCCGCTGCTGCCGCCGCATTTCCTAATGCCGCCGTGGCCGCCACCGCAGCCGCGCCCCCTGCTGCTGCCGCGTTTCCTACTGCCTCCGTG
Chr1	649252	649579	Motif:hAT-N6_CR		Chr1	6447385	6447481	GGTGTAGTCAGGTGCGTTAGTCAGGTGCGTGCTGTTGTTGTTGTT
Chr1	649745	649794	Motif:G-rich		Chr1	6447471	6447523	TGTTGGTGTAGATGTATGTGCAGC
Chr1	650055	650239	Motif:L1-6_CR		Chr1	6458759	6458860	CCTCCCTCCTCCCCCTTCCCTCCTCCACCTTCCATACCA
Chr1	650261	650356	Motif:hAT-N6_CR		Chr1	6458759	6458874	CCTCCCTCCCTCCCCCTTCCCTCCCCCCCCTTCCCTACCA
Chr1	650356	650523	Motif:Mariner-N3_CR		Chr1	6459332	6459433	CCTCCCAGCCCTCCCCCGCCCCGAGCCCTCCCCGCTCTCCCCAGCCCCAG
Chr1	654793	654862	Motif:(GT)n		Chr1	6459332	6459450	CCTCCCCGCTCTCCCCCGCCCCAGC
Chr1	654862	654918	Motif:NonLTR-6_CR		Chr1	6460518	6460620	CCCACACCCCCACCCACCCCCACCCACCCCACCCACACACAC
Chr1	654918	655036	Motif:(TG)n		Chr1	6460518	6460620	CCCACCCACCCCACCCACCCCCACCCACCCCACCCCAAACACCCCACACC
Chr1	655036	655070	Motif:(CGTGCG)n		Chr1	6461345	6461424	CCCCGCCCCCACCTC
Chr1	655438	655482	Motif:(CAAC)n		Chr1	6464150	6464207	GGC
Chr1	655808	656031	Motif:L1-2_CR		Chr1	6464444	6464552	ACCCCTCGCCCCCACAAACCCCTCGCTCACACAAACCCCACGACCACACAA
Chr1	656189	656220	Motif:(GCCCCA)n		Chr1	6464444	6464552	ACCCCTCGCCCTCACAA
Chr1	659247	659350	Motif:(GCCGGC)n		Chr1	6464969	6465505	CTCACCCCCT
Chr1	659817	659936	Motif:Novosib-3_CR		Chr1	6472193	6472260	CCGCAGCCCACC
Chr1	660047	660077	Motif:(GGC)n		Chr1	6472883	6472938	CCA
Chr1	660307	660380	Motif:(GCG)n		Chr1	6473120	6473246	GT
Chr1	660544	660657	Motif:(CGG)n		Chr1	6475975	6476166	GGGA
Chr1	661032	661076	Motif:GA-rich		Chr1	6477927	6477993	AC
Chr1	661096	661310	Motif:(CGC)n		Chr1	6478633	6478704	AGCAGCAGCAGCAGCAGGAGGGGG
Chr1	661907	661948	Motif:(CCCG)n		Chr1	6479689	6479969	TGTG
Chr1	663230	663266	Motif:(CCACC)n		Chr1	6482533	6482711	CCCGCCCT
Chr1	663379	663461	Motif:GA-rich		Chr1	6482522	6482620	CCCGCTCCCCGCCCGCCCTCCCAACCGCCCTCCCTCCCGCCCT
Chr1	663511	663547	Motif:(GAGG)n		Chr1	6482561	6482711	CCCTCCCGCCCTCCCGCTCCCGCCCTCCCAACCGCCCTCCCTCCCGCCCTCC
Chr1	663849	663869	Motif:(GT)n		Chr1	6482600	6482708	CCCGCCCTCCCGCCCTCCCCCTCCCGCTCCCGCCCTCCCAACCG
Chr1	663908	664162	Motif:(GGC)n		Chr1	6483386	6483471	GGGAGGAGGAGGAGTGGGGAGAGGAGGAGTGG
Chr1	664910	665052	Motif:(AC)n		Chr1	6484284	6484343	GT
Chr1	665052	665074	Motif:(TC)n		Chr1	6484489	6484559	ACCCACACACTGCCA
Chr1	667132	667183	Motif:(CGGCTG)n		Chr1	6484505	6484624	CCCACACACTGCCACCCCACACACTATAACCAC
Chr1	667293	667324	Motif:(CAG)n		Chr1	6484674	6484821	TGCAGGCCGGGCAGGTGGGTAGGGGGGGTT
Chr1	667391	667452	Motif:(CGG)n		Chr1	6485565	6485629	CA
Chr1	667556	667618	Motif:(CGG)n		Chr1	6487347	6487431	GCGTGCGGGAGAGCGGGAGCAAGGGGGGA
Chr1	668776	668844	Motif:(CCTT)n		Chr1	6488170	6488221	GCACTGCTCCATCCGAGGTGACAGCC
Chr1	668867	668884	Motif:(TGC)n		Chr1	6489584	6490741	CCCCAGCCCCCAGCCCCCCAGC
Chr1	668931	668987	Motif:(CGG)n		Chr1	6489583	6490741	CCCCCAG
Chr1	669826	669867	Motif:(CTCCAC)n		Chr1	6490764	6490868	CCCCCCTGCCCCCCCTGCCCACCAATGCGGTGCG
Chr1	670603	670666	Motif:G-rich		Chr1	6492232	6492303	GTGTGTGTCTGTGTGTGC
Chr1	670754	670811	Motif:Novosib-6_CR		Chr1	6494042	6494138	CCCATTTTCGCCGCCACACAAGCTATTTTCG
Chr1	671088	671165	Motif:(CACC)n		Chr1	6494494	6494622	GGGGGGTGGGGTGTGGGGGTGTGGGGCAGGGGGGGGTGAGAGGGGGTGAGA
Chr1	671165	671303	Motif:(CA)n		Chr1	6498842	6499223	CCTCCTCC
Chr1	671303	671364	Motif:(CGCC)n		Chr1	6501175	6501425	GCGGCTGGAGCAGTG
Chr1	672261	672303	Motif:(TGCCCA)n		Chr1	6501187	6501449	GCGGCGGCTGGAGCAGTGGCGGCTGGAGCAGTGGCGGCTGGAGCAGTGGCGGCTGGAGCAGTGGCGGCTGGAGCAGCGGCGGCTGGAGCAGTGGCGGCTGGAGCAGTGGCGGCCGGGGAGGCAGTG
Chr1	672464	672495	Motif:(AC)n		Chr1	6502210	6502315	CTGCGGCTG
Chr1	672562	672632	Motif:Novosib-6_CR		Chr1	6502212	6502352	GCGGCTGCTGCGGCTGCG
Chr1	672687	672726	Motif:(CACCCA)n		Chr1	6505626	6505688	GGCCGG
Chr1	672866	672900	Motif:(GGTGGG)n		Chr1	6506564	6506707	GGAGGGGGAGGGGGGAGGGGGAGGGGGGAAGGGGGAGTGGGGGGAGGG
Chr1	672940	673084	Motif:(CA)n		Chr1	6506604	6506691	GGGGGGAGGGGGGCTGGGGGAGTGGG
Chr1	673209	673334	Motif:(GT)n		Chr1	6506578	6506682	GGAGGGGGGCTGGG
Chr1	673541	673618	Motif:(GGC)n		Chr1	6506567	6506700	GGGGGAGGGGGAGGGGGGAGTGGGGGAGTGGGG
Chr1	673780	673873	Motif:G-rich		Chr1	6506567	6506707	GGGGGAGGGGGAGGGGGAGGGGGAGGCGGGGGTGGAGGGAGTG
Chr1	674024	674089	Motif:(CA)n		Chr1	6508242	6508318	GCCCCGTCCCGCCCCGCCCCGCCCCGCCCACC
Chr1	674482	674504	Motif:(CGG)n		Chr1	6509491	6509560	CA
Chr1	674827	674866	Motif:(GCCGCT)n		Chr1	6513294	6513396	GGGGA
Chr1	674916	674951	Motif:(GCG)n		Chr1	6516705	6516788	AC
Chr1	675305	675344	Motif:(GCC)n		Chr1	6524622	6524775	GT
Chr1	675511	675565	Motif:(GGC)n		Chr1	6524618	6524778	GTGCGT
Chr1	675578	675605	Motif:(GCC)n		Chr1	6525238	6525322	TGGGGGGTGAGGGGGGCGTGCCGCCTGCC
Chr1	675638	675727	Motif:(GCCGCA)n		Chr1	6525262	6525350	CTGCCTGGGGGGTGAGGGGGGCGTG
Chr1	675697	675736	Motif:(CGC)n		Chr1	6531824	6531974	GGGGAAGGCCTCCGAGCAGGGGGACT
Chr1	676274	676304	Motif:(GCC)n		Chr1	6535516	6535597	AC
Chr1	676475	676640	Motif:(GCG)n		Chr1	6535880	6535958	CA
Chr1	676799	676846	Motif:(GCC)n		Chr1	6536904	6537038	ATATAGACGGAGGTGCGGCTCCTAGGGCCAAACTGACGTCTAACCA
Chr1	676942	677087	Motif:(CTG)n		Chr1	6537177	6537345	CA
Chr1	677186	677325	Motif:(GGC)n		Chr1	6613260	6613329	GTGTGCGTGGGCGTGGGCGTGGGCGTGG
Chr1	677547	677830	Motif:(CGG)n		Chr1	6617071	6617230	CTACCCTCCCGC
Chr1	677917	677973	Motif:(CGG)n		Chr1	6617081	6617187	GCCTACCCTCCCGCCTACCCTCCTCACCC
Chr1	678057	678110	Motif:(GCGGCA)n		Chr1	6617071	6617240	CTACCCTCCCGCCTACCCTCCCGCCTACCCTCCATCACCCGC
Chr1	678713	678762	Motif:(GCCGT)n		Chr1	6617150	6617240	CCCGCCTACCCTCCCGCCTACCCTCCCTCA
Chr1	679306	679418	Motif:(GGC)n		Chr1	6617071	6617230	CTACCCTCCCGCCTACCCTCCCGCCTACCCTCCCTACCCGCCTACCCTCCCGC
Chr1	679381	679442	Motif:(CCGCAG)n		Chr1	6617081	6617283	GCCTACCTCCCGCCTACCCTCCATCACCCGCCTACCCTCCCGCCTACCCTCCCTCACCCGCCTACCTCCCGCCTACCCCCCCGCCCACCATCCC
Chr1	679652	679716	Motif:(GGC)n		Chr1	6619944	6620083	TACCCGCCCCCGGCA
Chr1	679692	679757	Motif:(CCGCCAG)n		Chr1	6619944	6620083	TACCCGCCCCCGGCCTACCCGCCCCCGGCA
Chr1	683482	683510	Motif:(GGCGGC)n		Chr1	6620301	6620617	CCCCCTCCTCCCAGCCCGGCGCCTCCCTATCCTCCCCCGCCATCACCGCCGCCGCCCAGCCCCCTCCTCCCAGC
Chr1	683510	683535	Motif:(GGGGCG)n		Chr1	6620355	6620650	CCCAGCCCCCCTCCT
Chr1	683535	683590	Motif:(GGCGGC)n		Chr1	6620301	6620656	CCCCCTCCTCCCAGCCCCCCGCCTCCCTAGCCCCCCCCCCCAGCACCCCCGCCGCCCAGCCCCCTTCCTCCCAGC
Chr1	683618	683664	Motif:(CAG)n		Chr1	6620721	6621053	CCTCCTCCCCCGTCG
Chr1	684071	684121	Motif:(GCC)n		Chr1	6620724	6621052	CCTCCCCCCTCGCCTCCTCCCCCCTCGCCG
Chr1	684146	684187	Motif:(GGC)n		Chr1	6620721	6621053	CCTCCTCCCCCCTCGCCTCCTCCCCCCTCGCCGCCTCCCCCTTCG
Chr1	684546	684581	Motif:G-rich		Chr1	6622582	6622637	TGCGCTTTACCCA
Chr1	685303	685333	Motif:(CACATG)n		Chr1	6630380	6630446	GGTGCG
Chr1	685493	685545	Motif:(CATGCA)n		Chr1	6641910	6642011	GT
Chr1	685736	685778	Motif:(CGCTGC)n		Chr1	6646605	6646697	GT
Chr1	685910	685951	Motif:(GGTG)n		Chr1	6680880	6680987	GT
Chr1	686196	686254	Motif:(CGCCAC)n		Chr1	6681657	6681763	GT
Chr1	686742	686833	Motif:(CGC)n		Chr1	6682449	6682540	CA
Chr1	687328	687353	Motif:(GGC)n		Chr1	6682588	6682637	CTGAGGCACTGGGTCCCCAGCACAC
Chr1	687928	687968	Motif:(CCGCAC)n		Chr1	6692242	6692343	CTTGCCGCAACTACTGAGAGAGCAGTTGCGGGCGAGGAGAGATCCCGGTCT
Chr1	688037	688085	Motif:(CGGCGG)n		Chr1	6719398	6719558	CA
Chr1	688423	688480	Motif:(CCGCCT)n		Chr1	6723337	6726881	GACCACGCCCGCCGCCATGGCGTGGATGTCTGGTCTAGCACGTGCGTGCTGCGGTACGGTCTCCTACGGGCAGCCCACAACCGCCCACACGCACCCGGCCTCGCCGTTTGTCACCCAGCACCGCCCACGGCACACACGCCATGCATATGCACTCACGCCCGGGGCTTGGGACTGGTCGCATGGGCGCTGTTCCGCTGCAGATGACACCCAGAGACTGGCAGCTCGCGTGGGGATGCGCCAGGGGGACACAGTATACAGGGCGCGTGCGAAGGCATGCCGGCTCCGTGTGCGGGGCCTCGACGAACGGTGGCCGTGGCGGTGGGGTAAGGGCCGCTTGCGTGCCTTGGCGCGTGTGCGCTGTACCTGCCCGGCTGGCAGTGCTCAGCCCCCACAGGTGCC…
Chr1	688788	688843	Motif:(CGG)n		Chr1	6736038	6736096	GCGGCACCGCCACCGCCACCAGCCCCT
Chr1	689075	689125	Motif:(TCGGCG)n		Chr1	6740125	6740984	CGGCCTGTGCGCCGCAAGCAACGGGCTCCGCGCCCTTGCTTATGGACAATGGACGGCATACGTGCCCTTATGATA
Chr1	689180	689213	Motif:(GTGCGG)n		Chr1	6767635	6767688	GCGGGGGCAGCAGGGCGTGTGGCAG
Chr1	689280	689339	Motif:(GCC)n		Chr1	6782084	6782164	CACCAG
Chr1	689473	689566	Motif:(GCGGCG)n		Chr1	6791148	6791256	GT
Chr1	689699	689731	Motif:(GT)n		Chr1	6796456	6796569	GT
Chr1	690184	690244	Motif:(GGC)n		Chr1	6851442	6852301	GGCGGCGCGGGCTGGGCGGCCGCGGGCTA
Chr1	690279	690343	Motif:Copia3-I_CR		Chr1	6851496	6851737	GGGCTAGGCGGCGCGGGGCTAGGCGGAAGGGGTGAAGGGGCAGGGCTGGGCGGCCGCGGGATGGAGGCGAG
Chr1	690454	690519	Motif:(GCCACA)n		Chr1	6851448	6852364	GCTGGGCTGGGAGGCGCAGGCGGGACAGGCGGCGCCGGGCTGGGCGGCGATGGGCTAGGCGGCCGCGGGCTAGGCGGAAGGGGTGAAGGGGCAGGGCTGGGAGGCCGCGGCGATGGAGGCGAGGGGCTGGGCGGCGCGGGCTAGGA
Chr1	690651	690776	Motif:(CGG)n		Chr1	6851790	6852025	GGGCTGGGCGGCCGCGGGCTGGGCGGCCGGGGCTAGGCGGCGGGGTGAGGGGCA
Chr1	690842	690976	Motif:(CAG)n		Chr1	6851967	6852208	GGGCTAGGCGGCGCAGGGCTAGGCGGACGGGGTGAAGGGGCAGGGCTGGGCGGCCGCGGCGATGGAGGCGAG
Chr1	690976	690998	Motif:MarinerL-1_CR		Chr1	6851471	6852364	AGGCGGCGACGGGCTAGGCGGCGACGGGCTAGGCGGCCGCGGGCTAGGCGGAAGGGGTGAAGGGGCAGGGCTGGGAGGCCGCGGCGATGGAGGCAAGGGGCTCGGCGGCGCAGGGCTAGGAGCTGGGCTAGGAGGCGCAGGCGGGACAGGCGGCGCCGGGCTGGGCGGCGATGGGCTAGGCGGCCGCGGGCTAGGCGGCCGCGGGCTAGGCGGACGGGGTGAAGGGGCAGGGCTGGGAGGCCGCGGCGATGGAGGCGAGGGGCTGGGAGGCCGCGGGGCTAGGAGCTGGGCTAGGAGGCGCAGGCGGGAC
Chr1	691071	691109	Motif:(GCACGCC)n		Chr1	6852318	6852423	GGGCTGGGAGGCCGCGGCGATGGAGGCGAG
Chr1	691138	691264	Motif:(GCAGCG)n		Chr1	6852156	6852985	GGGCTGGGAGGCCGCGGCGATGGAGGCGAGGGGCTCGGCGGCGCAGGGCTAGGAGCTGGGCTAGGAGGCGCAGGCGGGACAGGCGGCGCCGGGCTGGGCGGCGATGGGCTAGGCGGCCGCGGCTGGGGCTGGGCGGCCGCGGGCTAGGCGGACGGGGTGAAGGGGCAGGGCTGGGAGGCCGCGGCGATGGAGGCGAGGGGCTGGGAGGCCGCGGCGATGGAGGCGAG
Chr1	697336	697400	Motif:(GCC)n		Chr1	6852090	6853544	GGCGGCGATGGGCTAGGCGGCGTGGGCTGGGCGGCCGCGGGCTAGGCGGACGGGGTGAAGGGGCAGGGCTGGGAGGCCGTGGCGATGGAGGCGAGGGGCTGGGCGGCGCAGGGATGGAGGCGAGGGGCTGGGAGGCGCAGGCGGACAGGAGGCGCCGGGCTG
Chr1	697487	697562	Motif:Novosib-6_CR		Chr1	6852372	6852609	GGCGCGGGGCTGGGAGGCCGCGGCGATGGAGGCGAGGGGCTGGGC
Chr1	697578	697678	Motif:G-rich		Chr1	6852378	6853546	GGGCTGGGAGGCCGCGGCGATGGAGGCGAGGGGCTGGGCGGCGCGGGGCTAGGAGCTGGGCTGGGAGGCGCAGGCGGGACAGGCGGCGCCGGGCTGGGCGGCGATGGGCTAGGCGGCCGCGGGCTGGGCGGCCGCGGGCAGGCGGAGGGTGAAGGA
Chr1	698092	698143	Motif:(GGTG)n		Chr1	6852483	6852538	GGGCTAGGCGGCCGC
Chr1	698430	698521	Motif:G-rich		Chr1	6852458	6852538	AGGCGGCCGCGGGCTAGGCGGCGACGGGCT
Chr1	698521	698553	Motif:GA-rich		Chr1	6851937	6853486	GGGCTGGGCGGCGAGGGCTAGGCGGCGTGGGCTGGGCGGCCGCGGGCTAGGCGGACGGGGTGAAGGGGCAGGGCTGGGCGGCCGCGGGCTGGGCGGCGACGGGCTAGGCGGACGCGGCGAAGGAGGCAGGGCTGGGAGGCCGCGGCGATGGAGGCGAGGGGCTGGGCGGCGCGGGGCTAGGAGCTGGGCTGGGAGGCGCAGGCGGGACAGGCGGCGCCGGGCTGGGCGGCGATGGGCTAGGCGGCCGCGGGCTGGGCGGCCGCGGGCTAGGCGGCGGGGCTAGGCGGCGGGGTGAAGGAGGCA
Chr1	698937	698962	Motif:(GTGC)n		Chr1	6851847	6852898	GGGCTGGGAGGCCGCGGCGATGGAGGCAAGGGGCTGGGCGGCGCAGGGCTAGGAGCTGGGCTGGGAGGCGCAGGCGGGACAGGCGGCGCTGGGCTGGGCGGCGCCGGGCTAGGCGGCCGCGGGCTAGGCGGCCGCGGGCTAGGCGGACGGGGTGAAGGGGCAGGGCTGGGAGGCCGCGGCGATGGAGGCGAGGGGCTGGGCGGCGCAGGGCTAGGAGCTGGGCTAGGAGGCGCAGGCGGGACAGGCGGCGCCGGGCTGGGCGGCGATGGGCTAGGCGGCCGCGGGCTAGGCGGAAAGGGTGAAGGGGCAGGGCTAGGAGGCCGCGGCGATGGAGGCGAGGGGCTCGGCGGCGCGGGACTAGGAGCTGGGCTAGGAGGCGCAGGCGGGACAGGCGGCGCC…
Chr1	698964	699002	Motif:(GCGGTT)n		Chr1	6852451	6852685	GCGGGACTAGGCGGCGCCGGGCTGGGCGGCGTGGGCTAGGCGGCC
Chr1	699169	699261	Motif:(CACACA)n		Chr1	6852944	6853156	AGGCGGCGCCGGGCTGGGCGGCGCGGGCT
Chr1	699429	699511	Motif:G-rich		Chr1	6874909	6874964	CCGCCCCCTCTTGTACCCGTGCTTTG
Chr1	699656	699706	Motif:(GT)n		Chr1	6906252	6906520	GCCGCCGTTGCCCCCTAGCCCCAAGCCGCCTGTGCCTCCCAGTCCTAGACCACCTTCACCTTCGCCGCCGCAGCCGCCTAGCCCTGC
Chr1	699770	699919	Motif:G-rich		Chr1	6906552	6906638	GCCGCCTAGCCCCTCGCCTCCATCGCCGCA
Chr1	699883	699931	Motif:(TGCAGG)n		Chr1	6907794	6908103	CCCAGCCCTCGGCCGCCTGCGCCTCCCAGCCCTGCTCCCCACGCGCCGCCTAGCCCCGCGCCGCCGTCGCCTGCACCT
Chr1	700376	700434	Motif:G-rich		Chr1	6907839	6908053	CCGCGCCACCTAGCCCCGCGCCGCCGTCGCCTGCACCTCCCAGCCCTCGCCCG
Chr1	700564	700638	Motif:(CA)n		Chr1	6907902	6943879	CCCAGCCCTGCTCCGCCGGCGCCGCCCAGCCCCGCGCCTCCCTCGCCGGAGCCGCCTAGCCCTGCGCCTCCGTCGCCCGAGCCGCCCAGCCCTGCTCCGCCGGCGCCGCCCAGCCCCGCGCCTCCCTCGCCGGAGCCGCCTAGCCCTGCGCCTCCGTCGCCCGAGCCG
Chr1	700638	700660	Motif:(GCAC)n		Chr1	6908059	6911119	CGCCGGCGCCGCCCAGCCCTGCTC
Chr1	700936	700973	Motif:(CTCC)n		Chr1	6907902	6943879	CCCAGCCCTGCTCCGCCGGCGCCGCCCAGCCCCGCGCCTCCCTCGCCGGAGCCGCCTAGCCCTGCGCCTCCGTCGCCCGAGCCGCCCAGCCCTGCTCCGCCGGCGCCGCCCAGCCCCGCGCCTCCCTCGCCGGAGCCGCCTAGCCCTGCGCCTCCGTCGCCCGAGCCGCCCAGCCCTGCTCCGCCGGCGCCGCCCAGCCCCGCGCCTCCCTCGCCGGAGCCGCCTAGCCCTGCGCCTCCGTCGCCCGAGCCG
Chr1	701128	701269	Motif:(CAG)n		Chr1	6911277	6911326	CCGCCCAGCCCGAAG
Chr1	701877	701916	Motif:G-rich		Chr1	6907902	6911287	CCCAGCCCTGCTCCGCCGGCGCCGCCCAGCCCCGCGCCTCCCTCGCCGGAGCCGCCTAGCCCTGCGCCTCCGTCGCCCGAGCCG
Chr1	702673	702881	Motif:DNA-1-7_CR		Chr1	6912473	6912835	CCTAGCCCTGCGCCGCCGTCGCCTGCACCTCCCAGCCCTCGGCCGCCGGCGCCA
Chr1	702862	702915	Motif:L1-3_CR		Chr1	6912492	6912720	CGCCTGCGCCTCCCAGCCCTGCTC
Chr1	702921	705643	Motif:NonLTR-5_CR		Chr1	6912689	6914988	CCCAGCCCTGCTCCGCCGGCGCCGCCCAGCCCCGCGCCTCCCTCGCCGGAGCCGCCTAGCCCTGCGCCTCCGTCGCCCGAGCCG
Chr1	705655	705712	Motif:DNA-1-7_CR		Chr1	6916159	6916521	CCTAGCCCTGCGCCGCCGTCGCCTGCACCTCCCAGCCCTCGGCCGCCGGCGCCA
Chr1	705713	705951	Motif:hAT-N2_CR		Chr1	6916178	6916406	CGCCTGCGCCTCCCAGCCCTGCTC
Chr1	707687	707744	Motif:(CCACCG)n		Chr1	6916375	6943886	CCCAGCCCTGCTCCGCCGGCGCCGCCCAGCCCCGCGCCTCCCTCGCCGGAGCCGCCTAGCCCTGCGCCTCCGTCGCCCGAGCCG
Chr1	707911	707945	Motif:G-rich		Chr1	6918664	6918713	CCGCCCAGCCCGAAG
Chr1	708420	708508	Motif:(TG)n		Chr1	6919879	6920131	CGCCTGCGCCTCCCAGCCCTGCTC
Chr1	708520	708562	Motif:(TG)n		Chr1	6919863	6920092	AGCCCTGCGCCGCCGTCGCCTGCACCTCCCAGCCCTCGGCCGCCTGCGCCTCCC
Chr1	709051	709094	Motif:(GTGC)n		Chr1	6926060	6943819	GCCGCCCAGCCCTGCTCCGCCGGC
Chr1	709357	709403	Motif:(TCAGCGTG)n		Chr1	6943857	6955551	CCGTCGCCCGAGCCGCCCAGCCCCGCGCCTGGCGTGCCTCCG
Chr1	710782	710835	Motif:(CAGCCG)n		Chr1	6920100	6943879	CCCAGCCCTGCTCCGCCGGCGCCGCCCAGCCCCGCGCCTCCCTCGCCGGAGCCGCCTAGCCCTGCGCCTCCGTCGCCCGAGCCG
Chr1	710929	710951	Motif:(CAC)n		Chr1	6962296	6962435	TG
Chr1	711165	711201	Motif:(CCT)n		Chr1	6963707	6963786	CGTGGGTGGTGCAGGCAGGCGCGCACAAAGTTT
Chr1	711817	711858	Motif:(TGC)n		Chr1	6980331	6980401	GTGGGTGGGTGGTA
Chr1	715459	715505	Motif:(GGC)n		Chr1	6980325	6980400	GGGTGGGTGGGTGGGTGGTAGTGGGTGGGT
Chr1	720700	720761	Motif:(GCCAGC)n		Chr1	6984166	6984223	GT
Chr1	721500	721594	Motif:(GT)n		Chr1	6984257	6984394	TGTG
Chr1	724163	724232	Motif:NonLTR-3_CR		Chr1	6984257	6984394	TGTGTG
Chr1	724615	724634	Motif:(G)n		Chr1	6992460	6992551	CACACACAAACACAAACACAAACAAAAC
Chr1	725162	725369	Motif:L1-6_CR		Chr1	6993163	6993298	ATATAGACGGAGGTGCGGCTCCTAGGGCCAAACAGACGTCTAACCA
Chr1	727794	727870	Motif:DNA-1-7_CR		Chr1	6996235	6996417	GTGGCGGTTGGTGCGCAGCGCGACTGGGAGATGATAGTTGAGAGGAGCGCGTGTGGGAAGCTGCTGTGGAGTACGGCGAAGCTCGGCGGGGGT
Chr1	728028	728151	Motif:L1-6_CR		Chr1	6997798	6997902	CTCTGAAGGG
Chr1	728187	728637	Motif:DNA-1-7_CR		Chr1	6999871	7000017	GCCTGCCCCGCC
Chr1	728822	728967	Motif:L1-4_CR		Chr1	7003871	7004007	GCTGCGTGTCCTCGCTGCGCTGGTCCTTCAGAA
Chr1	728968	729642	Motif:DNAX1_CR		Chr1	7004989	7005438	CGAGCGTGGGGCAGGGGGTGGGGAGCGAGCGTGTGCGGCCCCAGCCACCCCCCTGCCCAGGCAATGCCGCCCGCCCAGCATGCACCACATTTGGTGGACTCCAGCCATACTGCACACACCCAGTGCTGTACGAAGCATGAGAAGGACCGTGGTGGATTGGATGCACCGTGCCCTGGCGGGGTGGGATCATT
Chr1	731511	731733	Motif:DNAX1_CR		Chr1	7010740	7010813	GGACCAGCGCAGCGAGGACATCCAGCGGCTCAA
Chr1	731728	732479	Motif:TE2-5_CR		Chr1	7025555	7025707	CA
Chr1	732479	732875	Motif:DNAX1_CR		Chr1	7036087	7036228	ACC
Chr1	732873	733455	Motif:L1-4_CR		Chr1	7067514	7067614	CA
Chr1	733718	735223	Motif:L1-4_CR		Chr1	7070295	7070366	GCATCAAACTGTAGTTCCGGTAGGCCTATTCACT
Chr1	735223	735466	Motif:TE2-7a_CR		Chr1	7072107	7072196	TG
Chr1	736428	736498	Motif:TE2-5_CR		Chr1	7109964	7110068	GGCCGCCCAGCTGGAGGGCCGGTCCGGCAGCGGCAAGGAGAC
Chr1	736498	736753	Motif:L1-4_CR		Chr1	7131219	7131275	CA
Chr1	737211	737230	Motif:(C)n		Chr1	7156920	7156992	GGCGGTGGCGGCGGTGCAGGGCCTGGAGAC
Chr1	737584	737703	Motif:(GGC)n		Chr1	7169912	7170085	GTGTGCGTGTGCGTTGCGC
Chr1	738043	738095	Motif:(TTCAGA)n		Chr1	7198124	7223962	GTGAGGCAAGTAAGGGCCAAGAAGGGCGGGGCGGGCGAGGGGCGGGGCGGGGCGGTGCTCGGGGGGTGTGCGCGGGCGGGCGGGTCGGGTGCGGCGCCGCACCTACCTTAGGCGGTCGCCGGCTGTTCGCCCTCACAAGCCGACGCGCCCCAGTGAGGCCCTGGGTTGCTGTATTATATTATTGTGATATTATTCCTGGCTGGGCCGGGGCGCGGGCGGCGTGTTTGGAGGCGCTGGAGCTGTGGCTTGGTGGTCGCACCCGCGGGTGGCGGCGCTAGGGGCTAGGGGGCATGCCCTCGCCCCTCCCCTGCGCTCCCCCGCAACCCCCCTGCGCCGGATCGGCCAAACCACAACAGCATACCGTGTGGCTGCCTGCCCTGGCCCCTGGCCCGCCTCTGT…
Chr1	741964	742036	Motif:(AC)n		Chr1	7225866	7226361	GTCCACCGTCCACCATCCACC
Chr1	742772	742833	Motif:(CTGGCG)n		Chr1	7225927	7226364	TCCACCC
Chr1	744097	744105	Motif:(AGTGTGT)n		Chr1	7225934	7226364	TCCACCCTCCACCG
Chr1	744105	744140	Motif:(GTAT)n		Chr1	7225941	7226361	TCCACCGTCCACCATCCACTG
Chr1	746161	746196	Motif:(GTGGCG)n		Chr1	7228721	7229288	TCCACCG
Chr1	750512	750566	Motif:(TGC)n		Chr1	7228721	7229288	TCCACCGTCCACCC
Chr1	751676	751739	Motif:L1-2_CR		Chr1	7229015	7229313	TCCACCC
Chr1	752656	752722	Motif:(TGCC)n		Chr1	7229385	7254621	TCCCAGTGCTGATGGGATGGGGAGTTTTCATGAAGGTATGAACGATCCATGCCAACCCAGCGGCTGCTGGCGCCACGTTGTGGCGCGACACGTGGAGGTGCGTCGGCGCGGCGACGTAGGCCAGGCCCTAGGCCTCGATGTGAGGCAAGTAAGGGCCAAGAAGGGCGGGGCGGGCGAGGGGCGGGGCGGGGCGGTGCTCGGGGGGTGTGCGCGGGCGGGCGGGTCGGGTGCGGCGCCGCACCTACCTTAGGCGGTCGCCGGCTGTTCGCCCTCACAAGCCGACGCGCCCCAGTGAGGCCCTGGGTTGCTGTATTATATTATTGTGATATTATTCCTGGCTGGGCCGGGGCGCGGGCGGCGTGTTTGGAGGCGCTGGAGCTGTGGCTTGGTGGTCGCACC…
Chr1	752755	752828	Motif:Helitron-1N1_CRe		Chr1	7256268	7256821	TCCACCG
Chr1	752897	752987	Motif:Helitron-1N1_CRe		Chr1	7256268	7256821	TCCACCGTCCACCC
Chr1	753320	753365	Motif:Helitron-1N2_CRe		Chr1	7256562	7256846	TCCACCC
Chr1	754053	754116	Motif:(CA)n		Chr1	7256918	7260635	TCCCAGTGCTGATGGGATGGGGAGTTTTCATGAAGGTATGAACGATCCATGCCAACCCAGCGGCTGCTGGCGCCACGTTGTGGCGCGACACGTGGAGGTGCGTCGGCGCGGCGACGTAGGCCAGGCCCTAGGCCTCGATGTGAGGCAAGTAAGGGCCAAGAAGGGCGGGGCGGGCGAGGGGCGGGGCGGGGCGGTGCTCGGGGGGTGTGCGCGGGCGGGCGGGTCGGGTGCGGCGCCGCACCTACCTTAGGCGGTCGCCGGCTGTTCGCCCTCACAAGCCGACGCGCCCCAGTGAGGCCCTGGGTTGCTGTATTATATTATTGTGATATTATTCCTGGCTGGGCCGGGGCGCGGGCGGCGTGTTTGGAGGCGCTGGAGCTGTGGCTTGGTGGTCGCACC…
Chr1	754143	754228	Motif:(AC)n		Chr1	7261190	7262124	CGCCGACACAGCTCACCCAACCTTAACACACGCCGGCACCGCCGCCTCCCACTGAAACCGCCACGCCCACACTGCACGCCGCGCACACTGCACGTACAGATATGCAGCACAAAGAAATATGCGAGTGCAGATTGGGGATGGAGGAGGGGGCATGCATAGCATACATGGTACCCTCATGTACCCTAGCCCCTACCTGGGCCCCTATACTACCCGCCCACCCCCGCCCCTTCCTGCCGCGCGCACACACACGCCCGCCCAGGCTGGCTGAGAACGCAAACATTTCACACATAATTCGCCGAGTGCATGGCACTATGCAGCAATATACCGGACAAGGGCAGCGACTTGGCAGCGTGCTGGTAGGAGCA
Chr1	754289	754327	Motif:(GAAGAT)n		Chr1	7262684	7263188	CACCCTC
Chr1	754534	754593	Motif:(TGGCGG)n		Chr1	7263258	7264749	TCCCAGTGCTGATGGGATGGGGAGTTTTCATGAAGGTATGAACGATCCATGCCAACCCAGCGGCTGCTGGCGCCACGTTGTGGCGCGACACGTGGAGGTGCGTCGGCGCGGCGACGTAGGCCAGGCCCTAGGCCTCGATGTGAGGCAAGTAAGGGCCAAGAAGGGCGGGGCGGGCGAGGGGCGGGGCGGGGCGGTGCTCGGGGGGTGTGCGCGGGCGGGCGGGTCGGGTGCGGCGCCGCACCTACCTTAGGCGGTCGCCGGCTGTTCGCCCTCACAAGCCGACGCGCCCCAGTGAGGCCCTGGGTTGCTGTATTATATTATTGTGATATTATTCCTGGCTGGGCCGGGGCGCGGGCGGCGTGTTTGGAGGCGCTGGAGCTGTGGCTTGGTGGTCGCACC…
Chr1	756758	756798	Motif:(CA)n		Chr1	7266396	7266949	TCCACCG
Chr1	756849	756972	Motif:(AC)n		Chr1	7266396	7266949	TCCACCGTCCACCC
Chr1	757179	757224	Motif:(GT)n		Chr1	7266690	7266974	TCCACCC
Chr1	758842	758973	Motif:Mariner-N4_CR		Chr1	7267046	7269279	TCCCAGTGCTGATGGGATGGGGAGTTTTCATGAAGGTATGAACGATCCATGCCAACCCAGCGGCTGCTGGCGCCACGTTGTGGCGCGACACGTGGAGGTGCGTCGGCGCGGCGACGTAGGCCAGGCCCTAGGCCTCGATGTGAGGCAAGTAAGGGCCAAGAAGGGCGGGGCGGGCGAGGGGCGGGGCGGGGCGGTGCTCGGGGGGTGTGCGCGGGCGGGCGGGTCGGGTGCGGCGCCGCACCTACCTTAGGCGGTCGCCGGCTGTTCGCCCTCACAAGCCGACGCGCCCCAGTGAGGCCCTGGGTTGCTGTATTATATTATTGTGATATTATTCCTGGCTGGGCCGGGGCGCGGGCGGCGTGTTTGGAGGCGCTGGAGCTGTGGCTTGGTGGTCGCACC…
Chr1	758969	759583	Motif:Helitron-1N2_CRe		Chr1	7270766	7272322	CCGTCCA
Chr1	760421	760928	Motif:DNA-1-7_CR		Chr1	7270853	7272332	TCCACCCTCCACCC
Chr1	761080	761236	Motif:DNA-1-7_CR		Chr1	7270853	7272332	TCCACCCTCCACCCTCCACCC
Chr1	761504	761565	Motif:DNA-4-7_CR		Chr1	7275537	7276218	TCCACCC
Chr1	761579	761925	Motif:TE2-7a_CR		Chr1	7275583	7276574	CCTCCACCGTCCAC
Chr1	762023	762422	Motif:TE2-7a_CR		Chr1	7275712	7276572	CCCTCCACCGTCCACCCTCCA
Chr1	762419	762528	Motif:DNA-4-7_CR		Chr1	7275803	7276572	CACCGTC
Chr1	765782	766016	Motif:(AGGGAG)n		Chr1	7277709	7277903	TCCACCC
Chr1	767632	767693	Motif:(CTGGCG)n		Chr1	7278864	7283093	CACACACCCACCGACAGCACAATTGGCGCAGCGGTCCCGACGTGGGAAAGAGCAGAATGCACGAAAAACCACCAAACGGTGATGCCACACAGGCGCGGCGGTTGACACCACTTTGGCCTGCGAGCCCCTTGTTGCGCTCGTGTACACACGCCCACACGTACAACAGCACAACCACAATATATTTCCAAGGGGTGGAATATTGGGGAGGGCGGTAAGGTGGTGGTGCCAACCGTCGGCCCAGCTTGGCCGACTTCACCCCACCGCCGCGCGCACGCCCACGCCCGCCCAGGCCAACTAACAACGGGATATTTTCACACATAATTCGCCGAGTGCACGGCACTATGCAGCAGTATGCCTGATATGAACAGCGAGCTGGCAGCTCGCTGTTGGGGGGATGTG…
Chr1	773359	773429	Motif:(GCC)n		Chr1	7283889	7284428	TCCACCG
Chr1	774227	774288	Motif:(GGC)n		Chr1	7283889	7284428	TCCACCGTCCACCC
Chr1	776618	776656	Motif:(GAG)n		Chr1	7285598	7287138	GCGGCGGAATATTGGGGCGGGCGGCAAGATGGTGGTGCCAACCGCCAGGCCAGCTTGGCCGACTTCACCCCACTGCCGCGTGCACATACACGCCCGCCCGGGCCAGCTGACAACGAGATATTTTCACACATAATTAGCCGAGTGCACGGCACTATGCAGCAGTAAGCCAGATATGAACAGCGACTTGGCAGCTCGCTGTTGGGGGGGTGTGGGCTAGGGGGGTAGGATGCATGCCGACACCGCTCACCCAACCTTAACACACGCTACCACCGCCGCCTCCCACTGAAACCGCCACGCCCACACTGCACGCGGCGCACACTGCACGTACAGATATGCAGCACAAAGAAATGCGCGAGTGCAGATTGGGGATGGAAGGGGGGGCATGCATAGCATGCATGG…
Chr1	776786	776822	Motif:(AGCCGC)n		Chr1	7287460	7288721	CACCGTC
Chr1	777760	777812	Motif:(CCCCTT)n		Chr1	7288787	7293988	TCCCAGTGCTGATGGGATGGGGAGTTTTCATGAAGGTATGAACGATCCATGCCAACCCAGCGGCTGCTGGCGCCACGTTGTGGCGCGACACGTGGAGGTGCGTCGGCGCGGCGACGTAGGCCAGGCCCTAGGCCTCGATGTGAGGCAAGTAAGGGCCAAGAAGGGCGGGGCGGGCGAGGGGCGGGGCGGGGCGGTGCTCGGGGGGTGTGCGCGGGCGGGCGGGTCGGGTGCGGCGCCGCACCTACCTTAGGCGGTCGCCGGCTGTTCGCCCTCACAAGCCGACGCGCCCCAGTGAGGCCCTGGGTTGCTGTATTATATTATTGTGATATTATTCCTGGCTGGGCCGGGGCGCGGGCGGCGTGTTTGGAGGCGCTGGAGCTGTGGCTTGGTGGTCGCACC…
Chr1	780151	780197	Motif:(GGC)n		Chr1	7295475	7297024	CCGTCCA
Chr1	781869	781949	Motif:(GT)n		Chr1	7295562	7297034	TCCACCCTCCACCC
Chr1	783110	783220	Motif:(CGC)n		Chr1	7295562	7297034	TCCACCCTCCACCCTCCACCC
Chr1	783799	783843	Motif:G-rich		Chr1	7299780	7299830	CGCGGTGTGCGCGGCGTTGTGTG
Chr1	784389	784417	Motif:(CCCA)n		Chr1	7353762	7353908	GGCA
Chr1	784754	784802	Motif:(GGAGTGTGT)n		Chr1	7356629	7356705	GTG
Chr1	785778	785840	Motif:(TGTG)n		Chr1	7369253	7369328	TTTGAATCGCTGTGCATAGTCCCGGACACAAGGCAAGG
Chr1	786365	786434	Motif:(CTCCGC)n		Chr1	7369582	7369647	AGGGCATTGTCTCATGGGTTGGAGATGCTCCCC
Chr1	786864	786919	Motif:(GTGGCG)n		Chr1	7370915	7370990	AC
Chr1	787139	787212	Motif:(GCCCCGT)n		Chr1	7374206	7374286	GGCGCCGGAGGCTGAGGGGCCAGCGGCGGA
Chr1	787428	787482	Motif:(GGC)n		Chr1	7374777	7374865	GCGCCTGTGTCT
Chr1	787948	788022	Motif:(GCC)n		Chr1	7385161	7385228	GACTCTGAACCT
Chr1	788145	788185	Motif:GA-rich		Chr1	7396443	7396615	GT
Chr1	791486	791539	Motif:(GGC)n		Chr1	7396696	7396753	ACGTTAGGTGCCTTGGGTGTGCCCAACCG
Chr1	792105	792151	Motif:(CCA)n		Chr1	7400492	7400603	CAC
Chr1	793726	793753	Motif:(C)n		Chr1	7401985	7402132	GTGTGC
Chr1	794181	794216	Motif:(AC)n		Chr1	7407788	7407884	CTCCCCCTCCCCCTGCCCGCCGCCTCCTCCCCTCTCGCC
Chr1	795096	795153	Motif:(CGCGTGA)n		Chr1	7410724	7410815	GCGGCT
Chr1	798574	798612	Motif:(CTCCGA)n		Chr1	7416531	7416586	CCG
Chr1	799261	799292	Motif:(GGCGCG)n		Chr1	7419095	7419269	AC
Chr1	800941	800991	Motif:(GCCCC)n		Chr1	7432086	7432158	GCCGCCGTCGCCGGAGCCCGCATCACCGAT
Chr1	801459	801502	Motif:(GGAC)n		Chr1	7432155	7432235	GCCGCCTTCACCGCA
Chr1	801607	801674	Motif:(CCGC)n		Chr1	7434135	7434209	GGGTGGGTGGGCAGAGGCGTGGGTGTGGGCGGA
Chr1	801834	801908	Motif:(GGGGGC)n		Chr1	7435019	7435095	GTGTGGTGTGGTCGTGCCGTG
Chr1	802196	802230	Motif:(GGC)n		Chr1	7436196	7436263	GT
Chr1	804301	804370	Motif:(CGG)n		Chr1	7444269	7444453	GCT
Chr1	805042	805108	Motif:(GCA)n		Chr1	7452508	7452587	AC
Chr1	805118	805278	Motif:(CCG)n		Chr1	7461547	7461626	GATGCGTGTGTGGTGCGTGCGTGTGTGTGGGTGTGTGTG
Chr1	805356	805388	Motif:(GCC)n		Chr1	7470220	7470299	AC
Chr1	806525	806641	Motif:L1-3_CR		Chr1	7470427	7470519	CA
Chr1	806740	806774	Motif:(GCTGC)n		Chr1	7472789	7473103	GGCGTG
Chr1	807150	807262	Motif:(CGC)n		Chr1	7493331	7493541	TGG
Chr1	810909	811027	Motif:(GTGT)n		Chr1	7497659	7497774	GCCGCCCCCTGCACCC
Chr1	814678	814709	Motif:G-rich		Chr1	7505898	7505973	AC
Chr1	815090	815141	Motif:(GGCCGT)n		Chr1	7507951	7508023	CCCCCGCACCACCCCCTCCTCCTGCTGCTGCGG
Chr1	815310	815344	Motif:(CAGCGG)n		Chr1	7511534	7511664	CCACCCCACATGTCCACCGCC
Chr1	815722	815756	Motif:(GGAG)n		Chr1	7511515	7511647	CCCACGTGCCGAAACCACGCCACCCACACATGCCCACCGCCCCACCCCACATGCCCACCGCCCCC
Chr1	815898	815940	Motif:(CGCAGG)n		Chr1	7530216	7530298	TTTGGTGGGGGGAGTGGGGCGGGGTGGCGTGGGGATGCGG
Chr1	816012	816046	Motif:G-rich		Chr1	7532324	7532378	GT
Chr1	816276	816355	Motif:(GCACCC)n		Chr1	7533609	7533729	CA
Chr1	816499	816572	Motif:G-rich		Chr1	7533609	7533729	CACACACACATACACACACACACACACACACATA
Chr1	816836	816874	Motif:G-rich		Chr1	7538464	7538519	GCCGTACACACACGCCTGCC
Chr1	817105	817113	Motif:(GT)n		Chr1	7538861	7538975	GGAGGAGGGGAGGGGGGGAAGGTGAGGAGAGGGGG
Chr1	817113	817152	Motif:G-rich		Chr1	7542525	7542772	TCAGCCGCCGCCGCCTCAGCAGCAGCC
Chr1	818784	818884	Motif:(GCAGAG)n		Chr1	7542541	7542808	CAGCAGCAGCCTCAGCCGCCGCCGCCTCAG
Chr1	819880	819929	Motif:(CGGAGA)n		Chr1	7542535	7542731	CCGCCTCAGCAGCAGCCTCAGCCGCCGCCACCTCAGCAACAGCCTCAGCCGCCGCT
Chr1	821679	821716	Motif:(GAC)n		Chr1	7542525	7542772	TCAGCCGCCGCCGCCTCAGCAGCAGCCTCAGCCGCCGCCACCTCAGCAACAGCC
Chr1	821936	821964	Motif:(CGC)n		Chr1	7542525	7542770	TCAGCCGCCGCCGCCTCAGCAGCAGCCTCAGCGCCGCCGCCGCCTCAGCAGCAGCCTCAGCCGCCGCCGCCTCAGCAACAGCC
Chr1	822172	822206	Motif:(CCG)n		Chr1	7544163	7544321	GCT
Chr1	822776	822827	Motif:(GCC)n		Chr1	7544163	7544324	GCTGCTGCTGCTCCGGCTGCT
Chr1	824277	824349	Motif:(GCGGAG)n		Chr1	7547344	7547545	ACACACATACACACACACACACTCTCACACACACACACTGTCCTACGCGTAATGTTTTACTTGTGCTCTTTAACACACACAC
Chr1	826225	826335	Motif:(GTG)n		Chr1	7547498	7547553	AC
Chr1	826623	827099	Motif:hAT-N3_CR		Chr1	7607426	7607502	ACAAAGCGGGGGCTCGGGCTGCTTTATCTAGGCTAAGG
Chr1	829607	829663	Motif:(GCGTGG)n		Chr1	7634539	7634729	GGGGA
Chr1	829953	830012	Motif:(GCGCG)n		Chr1	7645891	7645972	CCACCCACTCCCTGTCACCACCCCTT
Chr1	830217	830295	Motif:(CGA)n		Chr1	7651242	7651354	CCGGCTCCAGATCTGGCTCCGGCT
Chr1	830975	831009	Motif:(TGG)n		Chr1	7651242	7651354	CCGGCTCCGGATCTGGCTCCGGCTCCGGCTCCAGACCTGGCC
Chr1	831060	831116	Motif:(GGC)n		Chr1	7654826	7654880	TCACTGTTCGATCAACGGCAGCTGGAT
Chr1	832044	832075	Motif:(CAGCCG)n		Chr1	7668025	7668306	GTTGCCCCCAGCCCATGTTTCGGCTCCGGCGCAGCAAAATATTCCGCCGCACGGGATGTGCCATTGTTACAGCGTGCGGGGTGAGGTTGCT
Chr1	832181	832258	Motif:(CAG)n		Chr1	7686441	7686546	CA
Chr1	832271	832297	Motif:(CAG)n		Chr1	7692216	7692362	GGGAGAAGCAGGAGGAGTGGCAGGTGGGGGAGAGTGG
Chr1	832297	832337	Motif:(GCAGTC)n		Chr1	7700418	7700529	CCCTCCACCCACACCCCCTCCCTG
Chr1	832337	832519	Motif:(CAG)n		Chr1	7703055	7703169	CCTCCCTCCTC
Chr1	832477	832527	Motif:Gypsy-9-I_CR		Chr1	7703397	7703471	GGGAGAGGGGGGAGGGAAAGAGGGGAGAGA
Chr1	832559	832677	Motif:(CCGCAG)n		Chr1	7703537	7703607	CCCA
Chr1	832786	832834	Motif:(GCA)n		Chr1	7703537	7703649	CCCACCCACCCACACACCCACCCA
Chr1	832877	832942	Motif:(CAG)n		Chr1	7704344	7704415	GT
Chr1	833029	833090	Motif:(GCAGCA)n		Chr1	7704457	7704515	TG
Chr1	833096	833143	Motif:(CAG)n		Chr1	7706766	7706856	GGGCGGGGCGGGGTG
Chr1	833278	833344	Motif:(GCA)n		Chr1	7706766	7706833	GGGCG
Chr1	835040	835085	Motif:(GCC)n		Chr1	7706866	7706921	GTAGACAAGTGGGC
Chr1	835863	835921	Motif:(GCCGCCA)n		Chr1	7708238	7708435	CACACG
Chr1	836128	836191	Motif:(CAG)n		Chr1	7709047	7709118	TCCCCTCCCCTCCCCTCCCCTTCCCCCCC
Chr1	836267	836310	Motif:(CAG)n		Chr1	7722300	7722370	GCCGGAGGAGGAGGCGGAGCC
Chr1	836331	836385	Motif:(TGCCGC)n		Chr1	7722300	7722384	GCCGGAGGAGGAGGCGGAGCCGCCGGAGGAGGCGCAGCC
Chr1	837584	837644	Motif:(CAG)n		Chr1	7723339	7723411	GGACAG
Chr1	837734	837831	Motif:(GGCCGC)n		Chr1	7728929	7729045	GT
Chr1	838449	838572	Motif:(CGC)n		Chr1	7728927	7729045	GCGTGTGTGTGTGTGTGTGTGT
Chr1	839125	839176	Motif:(GCCGG)n		Chr1	7730239	7730316	CA
Chr1	841364	841422	Motif:hAT-N7_CR		Chr1	7730381	7730463	CCGCCCCCTCCCGACTGGTCACGTGCCTGGGACCCCTC
Chr1	842358	842421	Motif:(GCCCGC)n		Chr1	7730832	7730927	CA
Chr1	842458	842497	Motif:GA-rich		Chr1	7738778	7738869	GT
Chr1	844111	844153	Motif:(CACCA)n		Chr1	7743876	7743936	TG
Chr1	845606	845695	Motif:(CCCA)n		Chr1	7750778	7750984	CA
Chr1	845707	845752	Motif:Helitron-1N2_CRe		Chr1	7751525	7751586	GGCTGCGGT
Chr1	845868	845911	Motif:(ACCC)n		Chr1	7755709	7756571	GGAGCCCGTTGCTTGCGGCGCACAGGCCGTATCATAAGGGCACGTATGCCGTCCATTGTCCATAAAGCAAGGGCGC
Chr1	848578	848630	Motif:(CACCCA)n		Chr1	7760767	7760820	GT
Chr1	848630	848826	Motif:(CACAGC)n		Chr1	7765404	7765542	GTGCGTGTGTGTGT
Chr1	849054	849106	Motif:GA-rich		Chr1	7765408	7765514	GT
Chr1	850513	850906	Motif:(CTGT)n		Chr1	7765990	7766051	GCGGCACCAGTGGCG
Chr1	851633	851665	Motif:(GTGG)n		Chr1	7773965	7774022	GGGCATAGGCCGGGGGGGGGGGGGTCA
Chr1	852033	852089	Motif:(GCGGCA)n		Chr1	7775035	7775174	CCGCCGCCG
Chr1	852940	852968	Motif:(G)n		Chr1	7782428	7782514	TG
Chr1	856228	856304	Motif:(GGC)n		Chr1	7789768	7789865	CCTCC
Chr1	856653	856685	Motif:(AGC)n		Chr1	7790640	7790718	CCT
Chr1	856687	856722	Motif:(GGCTGA)n		Chr1	7790640	7790727	CCTCCTCCTTCCCCT
Chr1	858643	858677	Motif:(GGGTGC)n		Chr1	7812653	7812713	CAGCACTTCCACCGGCACCACCACCGCCAC
Chr1	858940	858990	Motif:(AC)n		Chr1	7829500	7829576	GGGGAGGGGAGGGGAGGGGCGCCAGGA
Chr1	858996	859302	Motif:NonLTR-6_CR		Chr1	7851053	7851252	GGCGGCCCCCGGGCGGCAGT
Chr1	859356	859418	Motif:(GCC)n		Chr1	7851064	7851258	GGCGGCAGTGGCGGCCCCGGGGCGGCAGTGGCGGCAGC
Chr1	859889	859938	Motif:(GCTGCA)n		Chr1	7851053	7851258	GGCGGCCCCCGGGCGGCAGTGGCGGCAGCGGCGGCAGTGGCGGCCCGGGGCGGCAGT
Chr1	859978	860022	Motif:(CGC)n		Chr1	7854292	7854348	CAG
Chr1	860513	860657	Motif:L1-6_CR		Chr1	7864972	7865021	TG
Chr1	860684	860739	Motif:(GCAGCA)n		Chr1	7865392	7865470	GGGGGTGGGGGTGCAAACTTCGGGAAGAGACTTTGAACAC
Chr1	861081	861189	Motif:(CGC)n		Chr1	7865499	7865628	GGGGGGGGGGGGTGCAAACTTCG
Chr1	861699	861810	Motif:(GCC)n		Chr1	7865555	7865759	GGGGGGGGGTGCAAACTGC
Chr1	862276	862305	Motif:(GCG)n		Chr1	7865534	7865625	GGGGGGGTGCAAACTTCGGGGGGGGGGGGGGTGCAAACTGCGG
Chr1	862908	862942	Motif:(ACCCGC)n		Chr1	7865494	7865628	CGGGGGGGGGGGGGGTGCAAACTT
Chr1	863104	863165	Motif:(CCT)n		Chr1	7865665	7865759	GGGGGGGTGCAAACTTCGGGG
Chr1	863320	863364	Motif:(CACCGC)n		Chr1	7865494	7865693	CGGGGGGGGGGGGGGTGCAAACTTCGGGGGGGGGGGGTGCGGGGGGGTGCAAACTTCGGGGGGGGGGGGGTGATGCGGGGGGGGTGCAAACTT
Chr1	863832	863915	Motif:(TCC)n		Chr1	7865593	7865725	GGGGGGTGCGGGGGGGTGCAAACTTCGGGGGGG
Chr1	863955	863988	Motif:(TCGCTG)n		Chr1	7867964	7868131	AC
Chr1	864061	864094	Motif:(GCT)n		Chr1	7875918	7904670	GCTACCTTGAAGTGGGGGTAGTCCGAATCCTAACGAAATGCGGGCCCGGCAAACATGTCGGCATGCCCACCCACGCGCCAACTAGGCGCCCCGTGCCCGGCCAGCGAGCTCCTAGCATGCCTGAGTGGACACACGTATGGAATGAGCAGGCCTGGGCATTTGTGCGGCCGCCGCGCGGGCGCCGGGCCCGTCCGTGGGCTGTTCGGCGTGTGGGGTGGCCGGACGCCCGGCCACCGTGTGGCCCGGCCATGTCCAATCCTGGAGCCCCGAGAGCCGTTATAGCATGCCTGCTACCGGGGCTTACCTGTGCGAGCCGGGCAGGTGCAGCGCCCAGGCTCCAAGGCATGCAAGCGGCCCACTCCCCACCGCCGCAGTCACACGCCCTCAAGGCCCCCACAC…
[truncated: 182,651 more rows]

## Sheet: Supplemental Table S7
Chr	Start	End	Length (bp)	GC fraction	Mean 5mC freq	# IsoSeq genes	# IsoSeq transcripts
[truncated: 19 more rows]

[truncated: 6 more sheets: Supplemental Table S8, Supplemental Table S9, Supplemental Table S10, Supplemental Table S11, Supplemental Table 12, Supplemental Table S17]
